# Supplementary material for: Retinoic Acid Supplementation Rescues the Social Deficits in Fmr1 Knockout Mice
Source: Front Genet. 2022 Jun 17;13:928393. doi: 10.3389/fgene.2022.928393 (PMC9247356; doi:10.3389/fgene.2022.928393)
Supplement: Supplementary file 1 [file Table2.XLSX]

## Sheet: KO+Oil Vs KO+RA_DEGs_GO_BP
	ID	Description	GeneRatio	BgRatio	pvalue	p.adjust	qvalue	geneID	Count	symbols
GO:0006790	GO:0006790	sulfur compound metabolic process	13/201	294/23355	1.75182e-06	0.00482625	0.00405868	22436/56720/217698/15360/14872/56615/14711/14859/107869/13179/67528/14863/319415	13	Xdh,Tdo2,Acot5,Hmgcs2,Gstt2,Mgst1,Gnmt,Gsta3,Cth,Dcn,Nudt7,Gstm2,Hs3st5
GO:0007613	GO:0007613	memory	8/201	154/23355	5.84209e-05	0.0183695	0.015448	11838/225872/21336/13488/13123/21823/13653/241226	8	Arc,Npas4,Tacr1,Drd1,Cyp7b1,Th,Egr1,Itga8
GO:0005977	GO:0005977	glycogen metabolic process	6/201	79/23355	6.21816e-05	0.0183695	0.015448	18627/16847/103988/14711/18976/244416	6	Per2,Lepr,Gck,Gnmt,Pomc,Ppp1r3b
GO:0006073	GO:0006073	cellular glucan metabolic process	6/201	79/23355	6.21816e-05	0.0183695	0.015448	18627/16847/103988/14711/18976/244416	6	Per2,Lepr,Gck,Gnmt,Pomc,Ppp1r3b
GO:0044042	GO:0044042	glucan metabolic process	6/201	79/23355	6.21816e-05	0.0183695	0.015448	18627/16847/103988/14711/18976/244416	6	Per2,Lepr,Gck,Gnmt,Pomc,Ppp1r3b
GO:0042755	GO:0042755	eating behavior	5/201	49/23355	6.29758e-05	0.0183695	0.015448	21336/13488/16847/21823/22044	5	Tacr1,Drd1,Lepr,Th,Trh
GO:0019229	GO:0019229	regulation of vasoconstriction	6/201	80/23355	6.67464e-05	0.0183695	0.015448	18627/21336/13488/16493/21390/15894	6	Per2,Tacr1,Drd1,Kcna5,Tbxa2r,Icam1
GO:0060537	GO:0060537	muscle tissue development	14/201	477/23355	7.13956e-05	0.0183695	0.015448	14281/13654/15370/14605/114142/22402/17691/13511/22413/101401/232174/20897/13653/241226	14	Fos,Egr2,Nr4a1,Tsc22d3,Foxp2,Ccn4,Sik1,Dsg2,Wnt2,Adamts9,Cyp26b1,Stra6,Egr1,Itga8
GO:0030198	GO:0030198	extracellular matrix organization	11/201	306/23355	7.39896e-05	0.0183695	0.015448	14219/16007/12831/12822/76293/26427/101401/12837/50706/71355/241226	11	Ccn2,Ccn1,Col5a1,Col18a1,Mfap4,Creb3l1,Adamts9,Col8a1,Postn,Col24a1,Itga8
GO:0043062	GO:0043062	extracellular structure organization	11/201	307/23355	7.61706e-05	0.0183695	0.015448	14219/16007/12831/12822/76293/26427/101401/12837/50706/71355/241226	11	Ccn2,Ccn1,Col5a1,Col18a1,Mfap4,Creb3l1,Adamts9,Col8a1,Postn,Col24a1,Itga8
GO:0045229	GO:0045229	external encapsulating structure organization	11/201	307/23355	7.61706e-05	0.0183695	0.015448	14219/16007/12831/12822/76293/26427/101401/12837/50706/71355/241226	11	Ccn2,Ccn1,Col5a1,Col18a1,Mfap4,Creb3l1,Adamts9,Col8a1,Postn,Col24a1,Itga8
GO:0060716	GO:0060716	labyrinthine layer blood vessel development	4/201	27/23355	8.00122e-05	0.0183695	0.015448	16477/16007/22413/107586	4	Junb,Ccn1,Wnt2,Ovol2
GO:0006869	GO:0006869	lipid transport	13/201	438/23355	0.000116043	0.0223148	0.0187658	18627/76574/11520/18976/26458/20897/272636/50799/22259/22044/244882/77577/11304	13	Per2,Mfsd2a,Plin2,Pomc,Slc27a2,Stra6,Esyt3,Slc25a13,Nr1h3,Trh,Tnfaip8l3,Spns3,Abca4
GO:0006112	GO:0006112	energy reserve metabolic process	6/201	89/23355	0.000121067	0.0223148	0.0187658	18627/16847/103988/14711/18976/244416	6	Per2,Lepr,Gck,Gnmt,Pomc,Ppp1r3b
GO:0006575	GO:0006575	cellular modified amino acid metabolic process	8/201	171/23355	0.000121496	0.0223148	0.0187658	76574/14872/56615/14711/14859/107869/14863/218121	8	Mfsd2a,Gstt2,Mgst1,Gnmt,Gsta3,Cth,Gstm2,Mboat1
GO:0007631	GO:0007631	feeding behavior	7/201	130/23355	0.000136237	0.0230345	0.0193711	21336/13488/16847/230777/20897/21823/22044	7	Tacr1,Drd1,Lepr,Hcrtr1,Stra6,Th,Trh
GO:0050891	GO:0050891	multicellular organismal water homeostasis	5/201	58/23355	0.000142137	0.0230345	0.0193711	232174/63873/71913/20276/12737	5	Cyp26b1,Trpv4,Tmem79,Scnn1a,Cldn1
GO:0006749	GO:0006749	glutathione metabolic process	5/201	60/23355	0.000167076	0.0255718	0.0215049	14872/56615/14859/107869/14863	5	Gstt2,Mgst1,Gsta3,Cth,Gstm2
GO:0050890	GO:0050890	cognition	11/201	345/23355	0.000211534	0.0306724	0.0257942	11838/225872/76574/114142/21336/13488/13123/20897/21823/13653/241226	11	Arc,Npas4,Mfsd2a,Foxp2,Tacr1,Drd1,Cyp7b1,Stra6,Th,Egr1,Itga8
GO:0030104	GO:0030104	water homeostasis	5/201	66/23355	0.000262229	0.036122	0.0303771	232174/63873/71913/20276/12737	5	Cyp26b1,Trpv4,Tmem79,Scnn1a,Cldn1
GO:0044264	GO:0044264	cellular polysaccharide metabolic process	6/201	104/23355	0.000284175	0.0365473	0.0307348	18627/16847/103988/14711/18976/244416	6	Per2,Lepr,Gck,Gnmt,Pomc,Ppp1r3b
GO:0042310	GO:0042310	vasoconstriction	6/201	105/23355	0.000299267	0.0365473	0.0307348	18627/21336/13488/16493/21390/15894	6	Per2,Tacr1,Drd1,Kcna5,Tbxa2r,Icam1
GO:0060674	GO:0060674	placenta blood vessel development	4/201	38/23355	0.000312538	0.0365473	0.0307348	16477/16007/22413/107586	4	Junb,Ccn1,Wnt2,Ovol2
GO:1903522	GO:1903522	regulation of blood circulation	9/201	249/23355	0.000321685	0.0365473	0.0307348	18627/14219/21336/13488/16493/13511/21823/21390/15894	9	Per2,Ccn2,Tacr1,Drd1,Kcna5,Dsg2,Th,Tbxa2r,Icam1
GO:0010876	GO:0010876	lipid localization	13/201	488/23355	0.000331645	0.0365473	0.0307348	18627/76574/11520/18976/26458/20897/272636/50799/22259/22044/244882/77577/11304	13	Per2,Mfsd2a,Plin2,Pomc,Slc27a2,Stra6,Esyt3,Slc25a13,Nr1h3,Trh,Tnfaip8l3,Spns3,Abca4
GO:0007611	GO:0007611	learning or memory	10/201	308/23355	0.000354948	0.0376108	0.0316292	11838/225872/114142/21336/13488/13123/20897/21823/13653/241226	10	Arc,Npas4,Foxp2,Tacr1,Drd1,Cyp7b1,Stra6,Th,Egr1,Itga8
GO:0007616	GO:0007616	long-term memory	4/201	40/23355	0.000381792	0.0384397	0.0323262	11838/225872/21336/13653	4	Arc,Npas4,Tacr1,Egr1
GO:0043901	GO:0043901	negative regulation of multi-organism process	3/201	17/23355	0.000390675	0.0384397	0.0323262	211770/69550/12142	3	Trib1,Bst2,Prdm1
GO:0097009	GO:0097009	energy homeostasis	4/201	42/23355	0.000461368	0.0427802	0.0359764	76574/76157/16847/63873	4	Mfsd2a,Slc35d3,Lepr,Trpv4
GO:0042754	GO:0042754	negative regulation of circadian rhythm	3/201	18/23355	0.000465846	0.0427802	0.0359764	18627/13488/16847	3	Per2,Drd1,Lepr
GO:0005976	GO:0005976	polysaccharide metabolic process	6/201	115/23355	0.000487412	0.0433168	0.0364276	18627/16847/103988/14711/18976/244416	6	Per2,Lepr,Gck,Gnmt,Pomc,Ppp1r3b
GO:0060538	GO:0060538	skeletal muscle organ development	8/201	211/23355	0.000503667	0.0433626	0.0364662	14281/13654/15370/14605/114142/232174/20897/13653	8	Fos,Egr2,Nr4a1,Tsc22d3,Foxp2,Cyp26b1,Stra6,Egr1
GO:0006006	GO:0006006	glucose metabolic process	8/201	212/23355	0.000519626	0.0433809	0.0364816	18627/17691/319625/16847/103988/14711/18976/244416	8	Per2,Sik1,Galm,Lepr,Gck,Gnmt,Pomc,Ppp1r3b
GO:0006094	GO:0006094	gluconeogenesis	5/201	78/23355	0.000569965	0.0461839	0.0388388	18627/17691/16847/103988/14711	5	Per2,Sik1,Lepr,Gck,Gnmt
GO:0014706	GO:0014706	striated muscle tissue development	12/201	453/23355	0.000588944	0.0463583	0.0389854	14281/13654/15370/14605/114142/22402/17691/13511/22413/101401/232174/13653	12	Fos,Egr2,Nr4a1,Tsc22d3,Foxp2,Ccn4,Sik1,Dsg2,Wnt2,Adamts9,Cyp26b1,Egr1
GO:0045721	GO:0045721	negative regulation of gluconeogenesis	3/201	20/23355	0.000642614	0.0490667	0.0412631	17691/16847/103988	3	Sik1,Lepr,Gck
GO:0019319	GO:0019319	hexose biosynthetic process	5/201	81/23355	0.000677513	0.0490667	0.0412631	18627/17691/16847/103988/14711	5	Per2,Sik1,Lepr,Gck,Gnmt
GO:0003018	GO:0003018	vascular process in circulatory system	8/201	221/23355	0.000682524	0.0490667	0.0412631	18627/76574/21336/13488/16493/63873/21390/15894	8	Per2,Mfsd2a,Tacr1,Drd1,Kcna5,Trpv4,Tbxa2r,Icam1
GO:0045017	GO:0045017	glycerolipid biosynthetic process	7/201	170/23355	0.000694592	0.0490667	0.0412631	76574/17691/18719/67512/231293/22259/68563	7	Mfsd2a,Sik1,Pip5k1b,Agpat2,Cwh43,Nr1h3,Dpm3
GO:0071674	GO:0071674	mononuclear cell migration	7/201	171/23355	0.000719053	0.0495248	0.0416483	19252/321019/71660/13123/16859/63873/15894	7	Dusp1,Gpr183,Rarres2,Cyp7b1,Lgals9,Trpv4,Icam1
