# Supplementary material for: Retinoic Acid Supplementation Rescues the Social Deficits in Fmr1 Knockout Mice
Source: Front Genet. 2022 Jun 17;13:928393. doi: 10.3389/fgene.2022.928393 (PMC9247356; doi:10.3389/fgene.2022.928393)
Supplement: Supplementary file 2 [file Table1.XLSX]

## Sheet: WT+Oil Vs KO+Oil
	Row.names	baseMean	log2FoldChange	lfcSE	stat	pvalue	padj	WT_Oil_1	WT_Oil_2	WT_Oil_3	KO_Oil_1	KO_Oil_2	KO_Oil_3
1	Fmr1	2080.38	-1.53249	0.073565	-20.8317	2.23202e-96	3.36454e-92	3193.17	2948.38	3133.44	1028.74	1053.38	1125.19
2	Per2	3185.8	0.741561	0.0814347	9.10621	8.53115e-20	6.42992e-16	2150.07	2631.75	2370.33	4220.82	4076.42	3665.44
3	Per1	6884.42	0.624805	0.0724967	8.61838	6.7907e-18	3.4121e-14	5235.61	5429.62	5585.73	8403.15	9208.78	7443.62
4	Hif3a	481.14	1.25445	0.161339	7.77526	7.52903e-15	2.83731e-11	332.326	214.996	306.415	799.704	597.796	635.601
5	Cldn5	1337.51	-0.671065	0.0887804	-7.55871	4.07096e-14	1.02276e-10	1645.07	1618.33	1667.72	956.565	1149.61	987.758
6	Tnnc1	748.886	-1.20713	0.159417	-7.57215	3.67083e-14	1.02276e-10	1030.09	1260.66	845.081	334.894	541.593	480.995
7	Ccn2	383.157	1.23673	0.168427	7.34282	2.09144e-13	4.50377e-10	211.695	244.314	228.348	688.073	453.03	473.48
8	Adcy9	2344.8	0.6033	0.0846592	7.12622	1.03166e-12	1.63848e-09	2002.23	1758.08	1825.8	3157.43	2614.29	2710.97
9	Foxp2	185.38	1.53245	0.215262	7.11902	1.08696e-12	1.63848e-09	69.7766	93.8164	121.005	312.76	248.656	266.265
10	Otof	2126.84	-0.763216	0.10687	-7.14151	9.2312e-13	1.63848e-09	2977.92	2675.72	2379.11	1343.43	1858.11	1526.73
11	Zbtb16	2212.16	0.616237	0.0923304	6.67425	2.48492e-11	2.88136e-08	1653.35	1799.13	1788.72	2728.23	3014.53	2289.02
12	Xdh	447.092	1.26851	0.194138	6.53405	6.40133e-11	6.8924e-08	321.682	206.201	260.55	807.403	649.741	436.976
13	Ciart	910.261	0.680862	0.104895	6.4909	8.5324e-11	8.5745e-08	689.488	667.465	739.69	1124.01	995.475	1245.43
14	Etnppl	952.003	0.724285	0.118574	6.10827	1.00717e-09	8.43448e-07	748.62	713.396	692.849	1414.64	1150.46	992.053
15	Gm7536	405.01	-1.03827	0.175513	-5.91561	3.30643e-09	2.33045e-06	652.825	547.262	434.251	204.978	270.796	319.948
16	Gm765	158.426	-1.55986	0.266812	-5.84627	5.02713e-09	3.03116e-06	188.042	201.314	321.053	94.3092	95.3748	50.4616
17	Arhgap4	296.525	1.02599	0.177139	5.79199	6.95569e-09	4.03269e-06	149.014	247.245	188.338	428.241	379.796	386.514
18	Olfr78	257.842	-1.17714	0.20434	-5.76069	8.37729e-09	4.67701e-06	470.697	254.086	348.376	163.598	148.172	162.121
19	Fkbp5	1270.54	0.757328	0.132576	5.7124	1.11393e-08	5.99694e-06	1030.09	832.621	972.917	1839.99	1760.18	1187.46
20	Col17a1	98.0772	-1.44033	0.262632	-5.4842	4.15343e-08	1.84144e-05	113.535	163.201	153.208	52.9287	56.203	49.3879
21	Vwa5b1	426.449	-0.772775	0.142415	-5.42623	5.75579e-08	2.47894e-05	572.405	600.034	442.057	300.25	326.148	317.801
22	Adam33	659.109	-0.72487	0.133714	-5.42105	5.92502e-08	2.48094e-05	868.068	783.758	812.878	613.972	461.546	414.429
23	Dysf	394.189	-0.799149	0.149367	-5.35025	8.78327e-08	3.30998e-05	518.003	507.195	476.212	231.924	290.382	341.421
24	Gm19439	154.994	1.72529	0.32574	5.2965	1.18041e-07	4.23656e-05	67.4113	85.0211	63.4299	411.881	162.648	139.575
25	Serpina3n	420.801	-0.717345	0.13571	-5.28585	1.25122e-07	4.28656e-05	583.049	521.854	466.453	327.195	336.367	289.886
26	Nr4a2	370.858	0.876071	0.166394	5.26505	1.4015e-07	4.69472e-05	196.321	323.471	263.478	526.4	462.398	453.08
27	Gm43672	508.809	-0.667193	0.127689	-5.22513	1.74028e-07	5.46522e-05	708.41	559.967	605.023	388.785	368.726	421.945
28	Plin4	216.411	2.51336	0.504151	4.98534	6.18518e-07	0.000160751	62.6807	52.7717	78.0675	610.123	288.679	206.141
29	Nupr1	478.911	-0.639108	0.129647	-4.92961	8.2395e-07	0.00020361	581.866	529.672	637.226	366.651	341.476	416.576
30	Vill	318.907	-0.783248	0.160803	-4.87085	1.11117e-06	0.000253786	348.883	459.309	402.048	204.978	267.39	230.835
31	Gm37069	157.559	1.04207	0.218459	4.77007	1.84166e-06	0.000396588	124.179	98.7027	86.8501	251.171	189.047	195.404
32	Abca8a	162.262	1.01513	0.217809	4.66066	3.15198e-06	0.000617051	113.535	106.521	102.464	275.229	193.304	182.521
33	Tnfaip8l1	377.259	-0.611218	0.132551	-4.61121	4.00335e-06	0.000754331	451.774	489.604	426.444	309.873	289.531	296.328
34	Gm45470	125.91	-1.04757	0.231765	-4.51996	6.18513e-06	0.00107166	191.59	140.725	176.628	81.7988	72.3827	92.3339
35	Tsc22d3	2586.76	0.835577	0.187384	4.45917	8.22791e-06	0.00137808	1742.05	1721.92	2109.77	3962.91	3299.8	2684.13
36	Sik2	537.44	0.643433	0.144493	4.45304	8.46617e-06	0.00138716	447.043	418.265	394.241	804.516	625.897	534.678
37	Sstr4	212.57	0.781598	0.175502	4.45351	8.44786e-06	0.00138716	160.841	155.383	153.208	300.25	267.39	238.35
38	Gm20063	250.442	-0.724068	0.165434	-4.37678	1.20445e-05	0.00183393	354.796	306.858	275.188	191.505	195.007	179.3
39	Pcdhga8	298.734	0.634511	0.147876	4.29084	1.77995e-05	0.00250757	235.348	254.086	212.734	374.35	350.843	365.041
40	Fas	56.6446	1.50378	0.352514	4.26588	1.99112e-05	0.00272856	34.297	29.3176	25.3719	98.1586	93.6717	59.0508
41	Mybpc3	63.8932	-1.37585	0.327179	-4.20518	2.60879e-05	0.00330461	109.987	100.657	66.3574	37.5312	36.6171	32.2095
42	Fam83d	51.4389	1.71261	0.410492	4.1721	3.01809e-05	0.00368761	29.5664	16.6133	26.3478	107.782	84.3045	44.0197
43	Ccn1	252.638	0.69776	0.167491	4.16595	3.1006e-05	0.00373908	160.841	211.087	204.927	310.836	292.085	336.053
44	Abi3bp	322.146	-0.662444	0.160259	-4.13358	3.5716e-05	0.0041414	398.555	429.015	358.135	263.681	282.718	200.773
45	Pcdhgc4	395.542	0.585609	0.145552	4.02338	5.73691e-05	0.00604742	335.874	342.039	272.261	497.529	514.343	411.208
46	Sec16b	193.35	-0.742738	0.186639	-3.97954	6.90502e-05	0.00684778	270.828	224.768	230.299	140.502	129.437	164.269
47	Rpl36a-ps2	340.108	-0.595275	0.150196	-3.96333	7.39129e-05	0.00718815	378.449	454.423	395.217	238.66	306.562	267.339
48	Tmem232	131.848	-0.969835	0.245218	-3.955	7.6536e-05	0.00722737	131.275	190.565	202	77.9495	109.851	79.4501
49	Klf2	355.076	0.630249	0.161201	3.90971	9.24077e-05	0.00824233	245.992	344.971	244.937	413.806	480.28	400.472
50	Galnt15	239.426	0.634818	0.163073	3.89285	9.90717e-05	0.00872287	186.859	177.86	198.096	316.61	284.421	272.707
51	Map3k6	234.198	0.69045	0.177415	3.89173	9.95313e-05	0.00872287	179.764	175.906	182.483	322.384	311.671	232.982
52	Tnfsf10	127.203	-0.875902	0.228042	-3.84097	0.000122551	0.0101281	186.859	165.156	142.473	76.9871	100.484	91.2603
53	Gm13716	80.9134	1.1854	0.309482	3.83027	0.000128002	0.0104173	57.9501	32.2494	58.5506	127.991	121.773	86.9657
54	Col26a1	402.993	-0.598287	0.156722	-3.81749	0.000134814	0.0106397	546.386	459.309	450.84	396.484	275.054	289.886
55	Pla1a	70.6954	1.16781	0.30571	3.82	0.000133453	0.0106397	35.4796	40.0674	54.6473	87.5729	93.6717	112.733
56	Gm43674	113.023	-1.02066	0.270289	-3.77618	0.000159253	0.0119671	160.841	160.27	132.715	49.0793	73.2342	101.997
57	Rasd1	138.775	0.825258	0.218644	3.77444	0.000160366	0.0119671	86.3338	99.6799	114.174	167.447	201.82	163.195
58	Palld	185.187	-0.733105	0.195416	-3.75152	0.000175769	0.0127997	231.8	247.245	214.686	169.372	123.476	124.543
59	Chrnb3	125.396	-0.898334	0.240101	-3.74148	0.000182942	0.0131317	188.042	126.066	175.652	100.083	76.6405	85.892
60	Tmem114	67.7864	-1.22084	0.329039	-3.71032	0.000206996	0.014128	127.727	83.0666	74.1642	31.7572	45.9843	44.0197
61	Slc9a3	77.3513	-1.15179	0.314375	-3.66373	0.000248566	0.0166279	133.64	105.543	80.9951	63.5144	37.4687	42.946
62	Gm31024	89.3546	-0.995092	0.27346	-3.63889	0.000273815	0.0177909	106.439	121.18	128.811	48.117	55.3515	76.2292
63	Cpxm2	128.779	-0.908389	0.249737	-3.63738	0.000275426	0.0178188	140.736	215.973	147.352	108.744	86.8592	73.0082
64	Tnfrsf8	209.997	-0.716949	0.1983	-3.61548	0.000299793	0.0189178	250.723	283.404	248.84	116.443	169.461	191.11
65	Spsb1	421.413	0.685268	0.19049	3.59739	0.000321423	0.0197265	300.394	281.449	387.41	713.093	435.999	410.134
66	Gm20033	52.2937	-1.26247	0.35155	-3.59116	0.000329214	0.0198503	89.8818	76.2258	55.6231	31.7572	32.3593	27.9149
67	Pnma1	172.697	-0.733046	0.203998	-3.5934	0.000326385	0.0198503	193.955	257.018	195.169	126.066	115.812	148.164
68	Fam181a	61.2094	-1.20212	0.341928	-3.51572	0.000438564	0.0241999	85.1511	112.384	58.5506	40.4182	37.4687	33.2832
69	Col6a4	246.068	-0.713721	0.20566	-3.4704	0.000519683	0.0267226	277.924	254.086	385.458	144.351	229.921	184.668
70	Tmem40	99.8094	-1.00855	0.292947	-3.44276	0.000575815	0.0279842	157.293	152.452	90.7535	48.117	82.6014	67.64
71	Sap30	176.687	0.657959	0.192976	3.40954	0.000650717	0.0293292	128.909	160.27	121.981	210.752	229.921	208.288
72	Agmat	57.1494	-1.33407	0.393794	-3.38774	0.000704706	0.0311354	119.448	65.476	60.5023	43.3053	18.7343	35.4305
73	Msln	87.9873	-0.885887	0.26266	-3.37275	0.000744222	0.0324231	114.717	125.089	102.464	63.5144	54.4999	67.64
74	Gm44677	145.599	-0.714772	0.21544	-3.31774	0.000907504	0.0363822	162.024	187.633	192.241	110.669	91.117	129.912
75	Gm266	80.0108	-0.903893	0.273142	-3.30924	0.000935485	0.0368185	114.717	97.7254	100.512	49.0793	57.9061	60.1244
76	Gm8186	133.672	-1.08587	0.329234	-3.29816	0.000973207	0.0374238	209.33	173.951	162.966	42.3429	149.023	64.419
77	Tm6sf2	180.035	0.617096	0.187092	3.29835	0.00097254	0.0374238	145.467	128.02	153.208	213.639	235.882	203.994
78	Gm10145	92.218	-1.12991	0.346488	-3.26103	0.00111008	0.0411103	165.572	77.2031	136.618	70.2508	30.6562	73.0082
79	Arhgap6	217.376	-0.638716	0.197239	-3.23829	0.00120251	0.0431585	320.499	274.608	200.048	160.711	187.343	161.048
80	Mtbp	94.8818	0.825149	0.255694	3.2271	0.0012505	0.0440422	68.594	72.3168	64.4057	140.502	106.445	117.028
81	Fmo2	99.8519	0.96254	0.299164	3.21743	0.00129343	0.0448212	68.594	59.6125	75.14	189.581	119.219	86.9657
82	Pcbd1	92.5386	-1.12769	0.350738	-3.2152	0.00130356	0.045065	114.717	149.52	117.101	25.0208	91.9686	56.9035
83	Slc35d3	52.6832	1.63436	0.509074	3.21046	0.00132522	0.0453507	21.2878	14.6588	40.9855	150.125	57.9061	31.1359
84	Dnah5	119.746	-0.782521	0.244516	-3.20029	0.00137291	0.046092	139.553	189.587	124.908	99.1209	78.3436	86.9657
85	Ston1	108.541	0.794051	0.250799	3.16609	0.00154503	0.0500453	91.0644	70.3623	77.0917	167.447	117.515	127.764
86	Fzd10	63.1907	-0.964428	0.30724	-3.13901	0.0016952	0.0531256	78.0552	87.9529	84.8984	42.3429	49.3905	36.5041
87	Ube2n-ps1	69.3307	1.00455	0.322435	3.11551	0.00183627	0.055694	47.3062	38.1129	52.6956	95.2716	65.5702	117.028
88	Cdh23	60.2285	1.13213	0.364935	3.10227	0.00192041	0.05721	34.297	45.9309	33.1787	71.2131	120.922	55.8298
89	Gm31518	177.55	-0.60323	0.196243	-3.07389	0.00211286	0.0596428	185.677	252.132	203.951	149.163	129.437	144.943
90	Pygl	168.883	-0.624907	0.204456	-3.05645	0.00223978	0.0622924	172.668	198.383	242.985	119.33	132.844	147.09
91	Itgb4	250.578	0.764438	0.250252	3.05468	0.00225304	0.0624306	177.398	195.451	184.435	479.245	284.421	182.521
92	Cd24a	156.832	0.806345	0.265168	3.04088	0.00235887	0.0637234	92.2471	148.543	101.488	250.208	223.961	124.543
93	2600014E21Rik	144.868	-0.672703	0.221854	-3.03218	0.00242791	0.0647758	176.216	147.565	209.806	113.556	95.3748	126.691
94	Palm3	144.609	-0.689231	0.227672	-3.0273	0.00246748	0.0653687	146.649	196.428	192.241	85.6482	128.586	118.102
95	Fhdc1	157.641	0.701853	0.232277	3.02163	0.00251421	0.0660264	124.179	116.293	120.029	255.02	190.75	139.575
96	Gm715	118.776	-0.747182	0.247626	-3.01738	0.00254974	0.0664327	180.946	140.725	125.884	91.4222	103.89	69.7873
97	Zfp119a	143.745	-0.696665	0.233255	-2.98671	0.00281997	0.0712031	196.321	129.975	206.879	102.97	99.6326	126.691
98	Gm3693	185.773	-0.647486	0.216852	-2.98584	0.00282797	0.0712858	210.513	290.245	179.555	120.292	162.648	151.385
99	Dcaf12l2	71.666	-0.846562	0.284372	-2.97696	0.00291123	0.0723535	82.7858	95.7709	97.5844	51.004	50.2421	52.6089
100	Lck	67.9996	-0.903627	0.303609	-2.97629	0.00291759	0.0723535	80.4205	82.0894	103.439	39.4559	55.3515	47.2406
101	Rtl4	123.358	-0.692633	0.233358	-2.96812	0.00299632	0.0729669	173.85	136.816	147.352	103.933	103.039	75.1555
102	Pcdhb11	150.864	0.668412	0.225278	2.96705	0.00300668	0.073101	132.457	109.452	108.319	230.961	177.976	146.016
103	Gm2237	74.3596	-0.922246	0.312535	-2.95086	0.00316895	0.0752265	98.1603	119.225	75.14	55.8157	61.3124	36.5041
104	Gm5628	82.117	-0.887368	0.30288	-2.92977	0.00339216	0.079375	119.448	111.407	89.7777	58.7027	75.7889	37.5778
105	Ido2	71.0733	-0.905922	0.309254	-2.92938	0.00339637	0.079375	63.8633	109.452	104.415	51.004	49.3905	48.3143
106	Gm34567	157.244	-0.684797	0.236341	-2.8975	0.00376147	0.0845289	199.869	201.314	179.555	94.3092	98.7811	169.637
107	Arr3	121.072	-0.919747	0.319215	-2.88128	0.00396069	0.0870312	190.407	113.361	170.773	54.8533	59.6093	137.427
108	Pwwp3b	68.2838	0.904753	0.3141	2.88046	0.0039709	0.087059	37.8449	61.567	42.9371	104.895	85.1561	77.3028
109	Mms22l	64.958	-0.881181	0.306247	-2.87735	0.00401031	0.0874001	94.6124	76.2258	81.9709	37.5312	51.0937	48.3143
110	Rps25-ps1	81.4789	1.18629	0.412714	2.87437	0.00404836	0.0876796	22.4704	69.3851	56.599	164.56	50.2421	125.617
111	Gm42047	163.244	-0.621672	0.216358	-2.87335	0.00406145	0.087711	235.348	167.11	191.265	151.087	104.742	129.912
112	Gm48992	118.8	-0.690909	0.241416	-2.8619	0.00421108	0.0896903	172.668	119.225	148.328	77.9495	89.4139	105.218
113	Alox8	166.112	-0.636762	0.223368	-2.85074	0.00436181	0.0908792	182.129	167.11	256.647	111.631	123.476	155.679
114	Ebf2	45.3387	-1.12711	0.394977	-2.85362	0.00432249	0.0908792	73.3246	44.9537	68.3091	18.2844	30.6562	36.5041
115	Oacyl	77.3036	-0.860821	0.30371	-2.83435	0.00459184	0.0936635	93.4297	116.293	88.8018	43.3053	46.8359	75.1555
116	Chrna3	49.2247	1.29682	0.460788	2.81435	0.00488767	0.0983565	33.1143	21.4996	31.227	37.5312	126.883	45.0933
117	Ccdc102a	73.9482	-0.844576	0.300347	-2.812	0.00492343	0.0986383	115.9	80.1348	88.8018	51.004	43.4296	64.419
118	Krt1	68.7865	-0.828255	0.294802	-2.80953	0.00496144	0.0988498	96.9777	85.9984	80.9951	43.3053	48.539	56.9035
119	AU023762	86.0058	-0.803198	0.286184	-2.80658	0.00500703	0.0991003	125.361	84.0439	119.053	76.0248	62.164	49.3879
120	G530011O06Rik	92.994	0.91445	0.326032	2.80479	0.00503499	0.0994724	80.4205	80.1348	33.1787	153.974	95.3748	114.881
121	Tal1	84.2409	-0.863364	0.30875	-2.79632	0.00516886	0.101393	139.553	73.2941	113.198	52.9287	50.2421	76.2292
122	9630001P10Rik	85.9307	-0.745157	0.266589	-2.79515	0.00518758	0.101424	99.343	107.498	116.125	53.891	73.2342	65.4927
123	0610040B10Rik	62.2897	-0.868233	0.31335	-2.77081	0.00559176	0.106562	86.3338	82.0894	73.1883	34.6442	50.2421	47.2406
124	D030055H07Rik	90.1617	-0.820017	0.296347	-2.76708	0.00565607	0.10738	113.535	150.497	80.9951	75.0625	51.0937	69.7873
125	Sspo	66.8073	1.05835	0.383753	2.7579	0.00581736	0.109204	39.0276	39.0902	51.7197	148.2	51.9452	70.8609
126	5430416N02Rik	82.3838	0.825386	0.299376	2.75703	0.00583299	0.10921	60.3154	42.9992	75.14	127.991	103.039	84.8184
127	Gm13629	47.9735	-1.00333	0.36684	-2.73505	0.00623699	0.113684	75.6899	48.8627	67.3332	31.7572	25.5468	38.6514
128	Slc16a3	71.332	-0.82673	0.30321	-2.72659	0.00639928	0.115557	78.0552	96.7482	98.5603	65.4391	40.8749	48.3143
129	Crip1	124.498	-0.620504	0.228105	-2.72025	0.0065232	0.1172	169.12	148.543	135.642	88.5352	114.961	90.1866
130	Bcl6b	114.708	-0.678295	0.24986	-2.7147	0.0066335	0.118161	104.074	159.292	160.038	84.6858	99.6326	80.5238
131	Gm47140	92.9931	-0.80113	0.295329	-2.71267	0.00667434	0.118363	114.717	95.7709	143.449	49.0793	60.4608	94.4812
132	Ppargc1b	118.533	0.748706	0.276147	2.71126	0.00670273	0.118511	114.717	79.1576	72.2125	202.091	130.289	112.733
133	Lst1	48.4018	-0.990588	0.366267	-2.70455	0.0068397	0.119688	60.3154	61.567	71.2366	21.1715	37.4687	38.6514
134	Nostrin	143.831	0.597961	0.221315	2.70185	0.00689539	0.120302	111.17	125.089	107.343	200.167	183.937	135.28
135	Pttg1	810.063	-0.842578	0.312257	-2.69835	0.00696839	0.120792	1058.48	867.802	1194.43	775.645	585.022	378.999
136	Bub1b	137.565	0.666605	0.247591	2.69236	0.00709473	0.122084	78.0552	149.52	90.7535	166.485	172.015	168.563
137	Casq2	107.552	-0.657774	0.244298	-2.69251	0.00709166	0.122084	112.352	145.611	136.618	97.1963	74.0858	79.4501
138	Mmp2	92.5144	-0.715935	0.26701	-2.68131	0.00733349	0.124628	122.996	122.157	100.512	73.1378	82.6014	53.6825
139	Gm10175	56.8154	-0.890816	0.33273	-2.6773	0.00742189	0.125423	61.498	79.1576	80.9951	40.4182	47.6874	31.1359
140	Gm15411	122.374	-0.642153	0.241314	-2.66107	0.00778929	0.129885	139.553	121.18	186.386	102.97	84.3045	99.8495
141	Pstpip1	127.938	-0.691992	0.260927	-2.65205	0.00800044	0.131899	176.216	166.133	131.739	62.552	106.445	124.543
142	Plekhf1	110.366	0.737603	0.27935	2.64043	0.00828014	0.133779	87.5164	88.9301	72.2125	184.769	139.656	89.113
143	Hba-a2	120.006	-0.656709	0.249937	-2.6275	0.00860147	0.137205	163.206	144.634	133.691	79.8742	123.476	75.1555
144	Lct	88.3404	-0.773706	0.29649	-2.60955	0.00906602	0.142504	130.092	85.0211	119.053	49.0793	58.7577	88.0393
145	H2-Aa	67.1722	-0.873794	0.336972	-2.59307	0.00951221	0.146479	60.3154	123.134	77.0917	39.4559	53.6483	49.3879
146	Gm43980	134.811	0.635225	0.246841	2.57342	0.01007	0.15037	95.795	101.634	119.053	220.376	130.289	141.722
147	Scn9a	73.7357	-0.794817	0.308864	-2.57336	0.0100717	0.15037	100.526	95.7709	84.8984	66.4014	60.4608	34.3568
148	Castor1	104.991	0.67951	0.264448	2.56955	0.0101831	0.150786	62.6807	91.8619	86.8501	154.937	100.484	133.133
149	Cd4	60.3099	1.18834	0.463826	2.56205	0.0104057	0.15295	33.1143	36.1584	40.9855	166.485	40.0234	45.0933
150	Col28a1	74.32	-0.773911	0.302021	-2.56244	0.0103938	0.15295	109.987	102.612	69.2849	52.9287	63.8671	47.2406
151	Npff	50.4971	-0.900258	0.351565	-2.56072	0.0104457	0.15295	66.2287	78.1803	52.6956	30.7949	33.2109	41.8724
152	Slc16a12	106.995	0.620854	0.244085	2.5436	0.0109717	0.157212	78.0552	89.9074	84.8984	153.974	123.476	111.66
153	Gstt3	70.34	-0.81161	0.319617	-2.53933	0.0111066	0.158243	112.352	87.9529	69.2849	47.1546	65.5702	39.7251
154	Icam2	97.4394	-0.639159	0.252055	-2.53579	0.0112195	0.158984	128.909	111.407	116.125	64.4767	88.5623	75.1555
155	Pcdhga1	115.951	0.650907	0.257155	2.53118	0.0113679	0.160149	95.795	65.476	109.295	124.142	130.289	170.71
156	Catspere2	107.251	-0.666742	0.263471	-2.53061	0.0113864	0.16026	120.631	134.861	139.546	108.744	81.7499	57.9771
157	Itga5	159.813	0.610045	0.241365	2.52748	0.0114886	0.161135	145.467	112.384	121.981	264.643	144.765	169.637
158	F2rl2	101.997	-0.736524	0.291872	-2.52345	0.011621	0.161802	126.544	165.156	90.7535	52.9287	88.5623	88.0393
159	Pappa2	80.5117	-0.690126	0.274038	-2.51836	0.0117903	0.163235	107.622	93.8164	96.6086	67.3637	51.0937	66.5663
160	Gm43684	118.062	-0.642331	0.255867	-2.51041	0.0120592	0.165425	154.928	152.452	123.932	69.2884	84.3045	123.47
161	Cenpl	43.5017	0.961888	0.385297	2.49649	0.0125431	0.169726	39.0276	26.3859	23.4203	67.3637	46.8359	57.9771
162	Sgk1	2589.87	0.821343	0.329353	2.4938	0.0126383	0.170555	1892.25	1893.92	1829.71	4812.66	2667.09	2443.63
163	Gm19391	49.7892	-0.88772	0.358617	-2.4754	0.0133087	0.175716	69.7766	77.2031	46.8405	33.6819	31.5078	39.7251
164	Dnah7a	84.7572	-0.647302	0.261619	-2.47422	0.0133529	0.175945	93.4297	110.43	106.367	62.552	68.1249	67.64
165	Chrna5	54.722	0.883974	0.361986	2.44201	0.0146058	0.184087	27.2011	51.7945	36.1062	89.4975	68.9764	54.7562
166	Hsbp1l1	51.876	-1.17606	0.486117	-2.41929	0.0155507	0.190707	140.736	39.0902	36.1062	39.4559	20.4375	35.4305
167	Pim1	111.672	0.592858	0.245039	2.41945	0.0155441	0.190707	101.708	93.8164	72.2125	148.2	141.359	112.733
168	Mob3a	80.5774	0.697567	0.288551	2.41748	0.0156283	0.190873	55.5848	61.567	67.3332	80.8365	126.883	91.2603
169	Gm8797	83.5888	-0.744468	0.30859	-2.41248	0.0158444	0.19101	79.2379	147.565	86.8501	51.004	63.8671	73.0082
170	Cd6	197.892	-1.28415	0.53407	-2.40447	0.0161961	0.192709	333.509	264.836	242.985	106.82	50.2421	188.962
171	Sash3	82.3149	-0.669779	0.278409	-2.40574	0.0161399	0.192709	99.343	85.9984	118.077	53.891	73.2342	63.3454
172	Acr	106.277	-0.615271	0.255956	-2.40382	0.0162249	0.19273	114.717	159.292	111.246	75.0625	77.492	99.8495
173	Rem2	133.885	0.773154	0.321775	2.40278	0.016271	0.192938	74.5072	125.089	96.6086	279.078	126.031	101.997
174	Zfp879	80.214	-0.698789	0.291148	-2.40012	0.0163897	0.193196	131.275	79.1576	87.826	63.5144	60.4608	59.0508
175	Klk8	51.3179	-0.840903	0.350616	-2.39836	0.0164687	0.193642	67.4113	66.4533	63.4299	44.2676	25.5468	40.7987
176	Nek10	103.164	-0.5919	0.247357	-2.3929	0.0167158	0.196007	136.005	136.816	99.5361	81.7988	84.3045	80.5238
177	Pcdha3	97.7815	0.60878	0.25471	2.39009	0.0168443	0.196983	85.1511	65.476	81.9709	136.652	109	108.439
178	H2-Eb1	81.8567	-0.696244	0.292875	-2.37727	0.0174412	0.200873	96.9777	126.066	80.9951	54.8533	77.492	54.7562
179	Sebox	84.5466	0.689589	0.290436	2.37432	0.0175813	0.201809	52.0368	54.7262	86.8501	114.518	88.5623	110.586
180	Gm48295	54.3151	-0.824568	0.348798	-2.36403	0.0180775	0.203673	72.1419	59.6125	76.1158	33.6819	30.6562	53.6825
181	Gm40518	75.1086	0.852021	0.360998	2.36018	0.018266	0.20426	43.7582	58.6353	57.5748	77.9495	57.0546	155.679
182	Ptger1	78.474	-0.643847	0.27357	-2.3535	0.0185978	0.205681	95.795	89.9074	101.488	69.2884	59.6093	54.7562
183	D030068K23Rik	46.5219	-0.881254	0.375785	-2.3451	0.0190218	0.208838	76.8726	49.84	54.6473	25.9832	41.7265	30.0622
184	Akr1c18	46.5465	-0.916233	0.392237	-2.33592	0.0194955	0.212645	79.2379	39.0902	64.4057	41.3806	27.25	27.9149
185	1700016K19Rik	119.032	-0.616775	0.264138	-2.33505	0.0195406	0.2129	151.38	182.747	98.5603	82.7612	110.703	88.0393
186	Acvr2b	43.8467	0.854162	0.36611	2.33308	0.0196442	0.213187	34.297	28.3404	31.227	64.4767	55.3515	49.3879
187	Lepr	128.128	-0.606943	0.260894	-2.3264	0.0199971	0.215158	198.686	126.066	140.522	93.3469	132.844	77.3028
188	Krt80	160.995	0.606431	0.260872	2.32463	0.0200919	0.215563	73.3246	126.066	182.483	216.526	179.679	187.889
189	Gm12693	65.2587	-0.734124	0.316368	-2.32048	0.0203151	0.21703	83.9685	81.1121	80.0192	45.2299	64.7186	36.5041
190	Gm11611	127.187	0.587594	0.253688	2.31621	0.020547	0.217657	120.631	90.8846	93.681	200.167	114.961	142.796
191	Gm13630	83.3609	-0.663483	0.286428	-2.31641	0.0205361	0.217657	102.891	81.1121	122.956	71.2131	71.5311	50.4616
192	4833412C05Rik	44.5229	-0.882564	0.382568	-2.30695	0.0210577	0.220932	39.0276	63.5215	70.2608	28.8702	28.9531	36.5041
193	Sv2c	1032.11	0.594973	0.258047	2.30567	0.0211289	0.221031	858.607	770.076	838.25	1679.28	1057.64	988.832
194	Ccdc187	93.3874	0.894942	0.389951	2.29501	0.0217325	0.22424	78.0552	36.1584	81.9709	211.715	78.3436	74.0819
195	Gm20754	50.8752	-0.772565	0.338185	-2.28444	0.0223456	0.227618	69.7766	60.5898	62.454	34.6442	43.4296	34.3568
196	Cfap45	136.177	-0.5865	0.257393	-2.27862	0.0226899	0.228637	122.996	191.542	174.676	98.1586	82.6014	147.09
197	Cdiptos	82.0017	0.697211	0.306603	2.27398	0.0229669	0.22973	81.6032	53.749	52.6956	128.953	74.0858	100.923
198	Gm37859	116.811	-0.586368	0.257843	-2.27413	0.0229583	0.22973	166.754	124.111	129.787	67.3637	93.6717	119.175
199	Gstm6	70.3585	0.725669	0.320553	2.2638	0.0235861	0.233027	55.5848	70.3623	33.1787	92.3846	82.6014	88.0393
200	Rasgrp4	101.406	-0.618318	0.274256	-2.25453	0.0241629	0.235901	98.1603	153.429	117.101	73.1378	102.187	64.419
201	Gm13033	49.2119	-0.880992	0.391306	-2.25141	0.0243594	0.236597	66.2287	46.9082	78.0675	20.2091	36.6171	47.2406
202	Grrp1	103.647	-0.610631	0.271147	-2.25203	0.0243203	0.236597	169.12	103.589	103.439	92.3846	70.6796	82.6711
203	D930015M05Rik	78.5481	0.768988	0.342333	2.24632	0.0246836	0.238149	89.8818	39.0902	45.8647	108.744	70.6796	117.028
204	Gm43398	98.3143	-0.712568	0.317997	-2.2408	0.0250388	0.240227	140.736	63.5215	161.99	70.2508	66.4218	86.9657
205	Gm6063	54.7766	-0.83384	0.373403	-2.23308	0.0255437	0.242825	48.4888	83.0666	79.0434	25.9832	54.4999	37.5778
206	Amd2	94.9205	-0.668611	0.300526	-2.2248	0.0260947	0.24677	131.275	96.7482	121.981	105.857	66.4218	47.2406
207	AI429214	90.3382	-0.61704	0.278145	-2.21841	0.0265268	0.248364	94.6124	127.043	106.367	92.3846	64.7186	56.9035
208	Gm15853	59.9002	-0.802627	0.36365	-2.20714	0.0273041	0.251424	89.8818	54.7262	83.9226	25.0208	51.0937	54.7562
209	Kcna1	903.517	0.81004	0.367158	2.20624	0.0273671	0.251544	765.178	519.899	684.067	1673.51	813.241	965.212
210	Dok1	60.0496	-0.765378	0.348027	-2.19919	0.0278644	0.253793	95.795	69.3851	61.4782	51.004	28.9531	53.6825
211	Gm11762	105.11	0.614774	0.280411	2.19241	0.0283502	0.256765	117.083	53.749	79.0434	127.991	117.515	135.28
212	Cdc45	50.7854	0.803078	0.366656	2.19028	0.0285042	0.257443	24.8357	39.0902	46.8405	72.1754	72.3827	49.3879
213	Gng4	2603.44	0.642515	0.294702	2.18021	0.0292416	0.261911	1619.05	2143.12	2337.15	2883.17	4249.29	2388.87
214	Gm16433	61.4283	-0.765353	0.351528	-2.17722	0.0294642	0.263118	69.7766	111.407	50.7439	40.4182	46.8359	49.3879
215	AC132253.6	59.3359	0.8187	0.376804	2.17275	0.0297992	0.263766	53.2195	26.3859	49.768	59.665	109	57.9771
216	Theg	43.1924	-0.939278	0.434752	-2.16049	0.0307348	0.268266	47.3062	52.7717	70.2608	12.5104	40.8749	35.4305
217	Clca3a1	51.9462	-0.78405	0.364013	-2.15391	0.0312476	0.26962	62.6807	84.0439	50.7439	31.7572	50.2421	32.2095
218	Gm12473	73.5992	0.667718	0.311004	2.14697	0.0317954	0.271081	53.2195	75.2486	41.9613	107.782	77.492	85.892
219	Gm8098	91.5921	-0.59291	0.27742	-2.13723	0.0325791	0.273956	117.083	82.0894	131.739	69.2884	86.0077	63.3454
220	Gpr183	46.8484	0.767966	0.358953	2.13946	0.0323982	0.273956	35.4796	34.2039	34.1545	54.8533	49.3905	73.0082
221	Upp1	58.5858	-0.697738	0.326607	-2.13632	0.0326529	0.273956	66.2287	88.9301	62.454	43.3053	51.9452	38.6514
222	Arc	13417.7	0.691567	0.325526	2.12446	0.0336316	0.277787	7437.71	12221.5	11126.6	17515.5	21094.9	11110.1
223	Lrig3	65.7179	0.76836	0.362731	2.11827	0.0341525	0.280002	54.4021	53.749	38.0579	119.33	82.6014	46.167
224	Ntn5	108.395	-0.687682	0.326109	-2.10875	0.0349662	0.283072	166.754	91.8619	142.473	121.255	44.2812	83.7447
225	Aurka	55.531	0.692789	0.330699	2.09492	0.036178	0.288334	34.297	40.0674	52.6956	73.1378	66.4218	66.5663
226	4933424G06Rik	42.561	0.772171	0.369333	2.09072	0.0365535	0.290421	30.749	28.3404	35.1304	58.7027	47.6874	54.7562
227	Gm17597	55.0826	-0.704285	0.337137	-2.08902	0.0367061	0.290601	78.0552	55.7035	71.2366	32.7195	47.6874	45.0933
228	P2ry1	45.7016	0.787241	0.379014	2.07708	0.0377946	0.29611	41.3929	28.3404	31.227	74.1001	56.203	42.946
229	Anln	357.481	1.1076	0.533475	2.07621	0.037875	0.296278	276.741	159.292	243.961	834.348	286.976	343.568
230	Lancl3	44.2695	0.836584	0.403396	2.07385	0.038093	0.297212	18.9225	43.9764	32.2029	53.891	71.5311	45.0933
231	Syt6	825.666	1.07234	0.517523	2.07205	0.0382605	0.298083	353.614	424.128	818.733	1460.83	1294.37	602.318
232	Tmem220	52.5725	-0.80727	0.389578	-2.07216	0.0382501	0.298083	75.6899	56.6807	68.3091	60.6274	22.9921	31.1359
233	Gm47976	56.7764	0.715647	0.345691	2.07019	0.0384345	0.298223	44.9409	55.7035	28.2995	78.9118	63.0155	69.7873
234	Aldh3b2	91.5717	-0.636802	0.307902	-2.0682	0.0386215	0.29847	79.2379	152.452	102.464	50.0416	86.8592	78.3765
235	Lmod1	78.5211	0.652503	0.316699	2.06033	0.0393671	0.30077	67.4113	38.1129	78.0675	95.2716	114.961	77.3028
236	Prorsd1	69.338	0.607339	0.295626	2.05441	0.0399356	0.303038	48.4888	61.567	54.6473	97.1963	80.0467	74.0819
237	Tagap	45.2405	0.750281	0.365413	2.05324	0.0400493	0.303521	39.0276	28.3404	34.1545	61.5897	62.164	46.167
238	Gm33869	65.0676	0.693892	0.338799	2.0481	0.0405505	0.305195	40.2103	69.3851	39.0338	78.9118	63.0155	99.8495
239	Gm37019	42.9497	0.878912	0.429646	2.04567	0.0407893	0.30569	41.3929	19.5451	30.2512	80.8365	50.2421	35.4305
240	Myh1	49.0757	-0.741881	0.363429	-2.04133	0.0412176	0.307128	60.3154	77.2031	46.8405	44.2676	35.7656	30.0622
241	Tekt1	56.5233	-0.871603	0.428338	-2.03485	0.0418663	0.309511	128.909	37.1357	53.6714	51.004	34.0624	34.3568
242	Gm44829	70.2633	0.592306	0.291459	2.03221	0.0421326	0.31087	55.5848	52.7717	59.5265	84.6858	72.3827	96.6285
243	Cela1	79.233	-0.609334	0.300229	-2.02957	0.0424008	0.312237	117.083	87.9529	81.9709	72.1754	44.2812	71.9346
244	Gm50069	50.8832	-0.788085	0.389294	-2.02439	0.0429296	0.313883	70.9593	81.1121	40.9855	43.3053	23.8437	45.0933
245	Gm47469	97.8529	-0.624168	0.308408	-2.02384	0.0429868	0.314083	143.101	82.0894	131.739	89.4975	94.5233	46.167
246	Gm30122	54.8698	0.696541	0.345007	2.01892	0.0434957	0.315674	50.8541	42.9992	32.2029	79.8742	70.6796	52.6089
247	Cmtm7	63.1796	-0.620908	0.308689	-2.01144	0.0442793	0.319209	80.4205	85.9984	63.4299	44.2676	54.4999	50.4616
248	Gngt2	64.8501	-0.608932	0.302656	-2.01196	0.0442238	0.319209	74.5072	75.2486	84.8984	53.891	42.578	57.9771
249	9330198I05Rik	43.0881	-0.812641	0.406466	-1.99928	0.0455775	0.323675	63.8633	60.5898	40.0096	35.6066	18.7343	39.7251
250	9330160F10Rik	57.4004	-0.687468	0.345098	-1.9921	0.0463605	0.326712	55.5848	78.1803	78.0675	37.5312	34.914	60.1244
251	Pcdhgb8	89.4931	-0.682096	0.34465	-1.9791	0.0478048	0.331473	68.594	184.701	77.0917	67.3637	67.2733	71.9346
252	H2-Ab1	54.5065	-0.696431	0.352387	-1.97632	0.0481181	0.332157	55.5848	65.476	80.9951	27.9078	47.6874	49.3879
253	Themis2	66.0212	-0.682306	0.345574	-1.97441	0.0483346	0.332692	106.439	85.9984	51.7197	37.5312	51.0937	63.3454
254	1110013H19Rik	30.5259	-1.17352	0.463607	-2.53128	0.0113646	NA	50.8541	44.9537	31.227	25.9832	16.1797	13.9575
255	3110009E18Rik	36.8193	-1.00482	0.469017	-2.1424	0.0321615	NA	78.0552	37.1357	32.2029	20.2091	17.8828	35.4305
256	Ager	25.2594	-1.00775	0.491338	-2.05102	0.0402646	NA	42.5756	32.2494	26.3478	18.2844	12.7734	19.3257
257	BC049715	20.5346	-1.09477	0.55037	-1.98915	0.0466851	NA	27.2011	38.1129	18.541	11.5481	12.7734	15.0311
258	Bc1	40.4609	-1.00841	0.429631	-2.34716	0.0189169	NA	43.7582	51.7945	66.3574	13.4727	29.8046	37.5778
259	Capn11	36.6244	1.52572	0.621681	2.45418	0.0141206	NA	17.7398	29.3176	9.75844	42.3429	109.851	10.7365
260	Cd40	34.3514	-1.13889	0.447512	-2.54494	0.0109297	NA	56.7674	42.9992	41.9613	11.5481	23.8437	28.9886
261	Cyp4b1	39.8098	-1.33038	0.479458	-2.77476	0.00552421	NA	75.6899	31.2721	64.4057	11.5481	36.6171	19.3257
262	Fam131c	40.5593	-0.863426	0.390899	-2.20882	0.0271871	NA	44.9409	58.6353	53.6714	30.7949	34.914	20.3994
263	Fam92b	35.5322	-0.962723	0.474279	-2.02986	0.0423703	NA	23.6531	71.3396	45.8647	29.8325	26.3984	16.1048
264	Fhl4	26.8606	-1.05096	0.465695	-2.25675	0.0240238	NA	41.3929	37.1357	30.2512	15.3974	18.7343	18.2521
265	Fstl3	38.9722	-1.02732	0.410105	-2.50501	0.0122447	NA	57.9501	43.9764	54.6473	28.8702	16.1797	32.2095
266	Gck	29.0922	-1.03034	0.499937	-2.06095	0.0393082	NA	27.2011	33.2266	56.599	28.8702	13.625	15.0311
267	Gm11964	22.4453	-1.36195	0.517516	-2.63172	0.0084955	NA	34.297	34.2039	28.2995	11.5481	10.2187	16.1048
268	Gm15429	33.1555	0.894793	0.418037	2.14046	0.0323172	NA	23.6531	20.5223	25.3719	38.4936	42.578	48.3143
269	Gm15688	32.8757	-1.24178	0.425232	-2.92025	0.00349753	NA	49.6715	45.9309	42.9371	16.3598	18.7343	23.6203
270	Gm19817	30.0929	-1.14774	0.464229	-2.47236	0.0134224	NA	40.2103	30.2949	53.6714	20.2091	13.625	22.5467
271	Gm2164	33.3779	-1.08739	0.46877	-2.31966	0.0203592	NA	46.1235	45.9309	43.913	33.6819	10.2187	20.3994
272	Gm30563	38.9572	-0.960043	0.484313	-1.98228	0.047448	NA	59.1327	57.658	38.0579	10.5857	46.8359	21.473
273	Gm3325	38.3254	0.881027	0.393254	2.24035	0.0250683	NA	27.2011	24.4314	29.2753	40.4182	52.7968	55.8298
274	Gm5526	32.5607	0.923489	0.462171	1.99816	0.0456998	NA	15.3745	26.3859	25.3719	60.6274	28.9531	38.6514
275	Haus5	36.9929	-0.868543	0.397617	-2.18437	0.0289349	NA	50.8541	44.9537	47.8164	29.8325	28.1015	20.3994
276	Lrrc43	35.0178	-1.12231	0.517055	-2.17058	0.0299628	NA	67.4113	37.1357	39.0338	14.4351	10.2187	41.8724
277	Mdh1b	33.759	0.975048	0.439822	2.21692	0.0266288	NA	28.3837	26.3859	13.6618	46.1923	37.4687	50.4616
278	Myo3b	36.5993	0.846714	0.425275	1.99098	0.0464831	NA	23.6531	22.4768	32.2029	64.4767	34.914	41.8724
279	P2ry2	27.1894	-1.13697	0.472419	-2.40669	0.0160977	NA	43.7582	39.0902	29.2753	20.2091	13.625	17.1784
280	Ppp1r42	28.8889	-1.07727	0.452078	-2.38292	0.017176	NA	47.3062	36.1584	34.1545	20.2091	16.1797	19.3257
281	Ptgr1	31.3803	-0.979534	0.427747	-2.28999	0.0220222	NA	37.8449	42.0219	44.8888	21.1715	18.7343	23.6203
282	Ptpn22	35.7739	-0.881209	0.424698	-2.07491	0.0379949	NA	43.7582	44.9537	50.7439	26.9455	33.2109	15.0311
283	Rad51	37.1718	1.13965	0.403461	2.82468	0.00473284	NA	23.6531	20.5223	25.3719	54.8533	41.7265	56.9035
284	Sgk2	39.0656	0.92198	0.467756	1.97107	0.0487155	NA	41.3929	22.4768	17.5652	79.8742	40.8749	32.2095
285	Snai3	18.7704	1.19602	0.566282	2.11206	0.034681	NA	11.8265	12.7043	9.75844	31.7572	27.25	19.3257
286	Spaar	35.9488	-0.965979	0.41673	-2.318	0.0204494	NA	62.6807	43.9764	36.1062	23.0961	22.9921	26.8413
287	Tbxa2r	30.7384	-1.09107	0.460839	-2.36756	0.0179056	NA	31.9317	46.9082	46.8405	23.0961	23.8437	11.8102
288	Tgtp1	21.3499	-1.60729	0.543853	-2.95538	0.00312288	NA	37.8449	36.1584	22.4444	11.5481	9.36717	10.7365
289	Tlr6	36.159	-0.91041	0.44301	-2.05505	0.0398739	NA	55.5848	59.6125	26.3478	27.9078	19.5859	27.9149
290	Tmem37	32.232	-1.01546	0.452092	-2.24614	0.0246952	NA	40.2103	51.7945	37.0821	14.4351	18.7343	31.1359
291	Trpm6	36.0763	-0.900516	0.432482	-2.08221	0.0373236	NA	36.6623	54.7262	49.768	18.2844	36.6171	20.3994
292	Vmn2r1	35.4637	0.969815	0.45288	2.14144	0.0322386	NA	13.0092	20.5223	38.0579	52.9287	48.539	39.7251
293	Zfp979	27.5353	-0.934628	0.461669	-2.02445	0.0429235	NA	28.3837	40.0674	40.0096	20.2091	20.4375	16.1048

## Sheet: KO+Oil Vs KO+RA
	Row.names	baseMean	log2FoldChange	lfcSE	stat	pvalue	padj	KO_Oil_1	KO_Oil_2	KO_Oil_3	KO_RA_1	KO_RA_2	KO_RA_3
1	Hif3a	491.567	-1.22693	0.163154	-7.52004	5.47575e-14	8.9419e-10	812.22	607.977	646.221	268.73	306.96	307.292
2	Per2	3277.27	-0.696248	0.0960567	-7.2483	4.22033e-13	3.4459e-09	4286.88	4145.85	3726.69	2476.44	2359.4	2668.39
3	Arc	11741.4	-1.34414	0.188265	-7.13961	9.35968e-13	5.09479e-09	17789.7	21454.1	11295.8	6256.32	7197.15	6455.08
4	Ccn2	380.838	-1.34888	0.199714	-6.75403	1.43794e-11	5.87038e-08	698.841	460.746	481.391	207.923	209.549	226.579
5	Fos	1088.89	-1.31967	0.208073	-6.34234	2.26307e-10	6.15931e-07	1395.73	1942.58	1325.19	447.23	748.712	673.904
6	Per1	6901.07	-0.676421	0.10652	-6.3502	2.1503e-10	6.15931e-07	8534.66	9365.61	7567.99	4872.45	5459.59	5606.14
7	Col6a1	2033.69	-1.09275	0.178925	-6.10729	1.01334e-09	2.06848e-06	3317.3	2700.39	2289.06	998.422	1368.3	1528.68
8	Egr2	399.373	-1.81869	0.297516	-6.1129	9.78371e-10	2.06848e-06	608.92	860.001	397.339	117.692	219.743	192.544
9	Junb	2156.94	-0.784888	0.140301	-5.59431	2.21498e-08	4.01897e-05	2585.22	3097.91	2505.2	1346.59	1568.78	1837.92
10	Ccn1	236.944	-1.02899	0.185572	-5.54497	2.94002e-08	4.3646e-05	315.7	297.06	341.668	178.5	150.648	138.087
11	Nr4a1	5789.51	-0.898981	0.161801	-5.55609	2.75887e-08	4.3646e-05	7307.05	8711.73	6591.02	3122.76	4823.02	4181.51
12	Npas4	1467.21	-1.01917	0.187829	-5.42607	5.76087e-08	7.83959e-05	1758.34	1914	2221.38	757.153	1281.08	871.31
13	Tmem181b-ps	3580.74	-0.981419	0.181502	-5.40722	6.4011e-08	8.04077e-05	5402.09	4900.19	3959.2	3147.28	2118.14	1957.53
14	Syt6	771.46	-1.48873	0.288248	-5.16474	2.40778e-07	0.00028085	1483.69	1316.42	612.382	310.903	391.913	513.45
15	Arl4d	842.419	-0.740339	0.145092	-5.10255	3.35107e-07	0.000364819	1207.09	1061.79	892.92	685.557	586.736	620.419
16	Dusp1	1632.11	-0.740971	0.151508	-4.89063	1.00515e-06	0.000965535	1813.08	2318.45	1994.33	985.672	1341.11	1340.03
17	1700016P03Rik	335.29	-0.985282	0.208566	-4.72408	2.31162e-06	0.00198678	394.87	457.282	483.574	189.288	292.235	194.489
18	Mfsd2a	1062.11	-0.594502	0.126256	-4.7087	2.49304e-06	0.00203557	1363.47	1299.96	1169.09	745.384	932.208	862.558
19	Xdh	480.326	-1.00925	0.224939	-4.48676	7.23152e-06	0.00562337	820.039	660.806	444.277	282.461	312.624	361.749
20	Doc2g	122.103	-2.06617	0.467144	-4.42298	9.73467e-06	0.00722578	173	338.631	79.686	61.7884	39.6443	39.8702
21	Csrnp1	536.019	-0.664485	0.151715	-4.37983	1.1877e-05	0.00808134	638.242	750.011	582.909	374.653	425.893	444.407
22	Trib1	1409.7	-0.9338	0.214914	-4.34499	1.39284e-05	0.00909805	1656.69	2384.27	1509.67	704.191	1208.59	994.81
23	Palld	218.381	1.06299	0.246425	4.31367	1.60568e-05	0.00971137	172.022	125.579	126.624	376.615	274.112	235.331
24	Tsc22d3	2801.31	-0.59413	0.139226	-4.26737	1.9779e-05	0.0115354	4024.93	3356	2728.97	2236.15	2173.64	2288.16
25	Nxph3	487.318	-0.71795	0.180269	-3.98265	6.815e-05	0.0347778	633.355	533.495	651.679	288.346	393.045	423.986
26	Rai14	424.91	-0.641479	0.163862	-3.91474	9.05008e-05	0.0447842	594.259	510.977	447.552	307.961	365.861	322.851
27	Foxp2	213.906	-0.924194	0.237657	-3.88877	0.000100755	0.0450016	317.655	252.891	270.714	157.904	105.341	178.93
28	Nxph4	36.785	-1.81399	0.468119	-3.87507	0.000106595	0.0450016	43.0056	75.3475	53.4879	12.75	14.725	21.3938
29	Tdo2	130.771	3.58932	0.926232	3.87519	0.000106543	0.0450016	11.7288	23.3837	25.1066	248.134	39.6443	436.627
30	Tnfsf10	135.335	0.978981	0.252603	3.87557	0.000106374	0.0450016	78.192	102.195	92.7851	216.75	173.302	148.784
31	Tmem181c-ps	51.0578	-1.72778	0.448118	-3.85564	0.000115427	0.0471233	87.966	90.0706	56.7627	15.6923	37.3789	18.4764
32	Ptgr1	46.6733	1.74546	0.455701	3.83027	0.000128001	0.0509818	21.5028	19.0534	24.015	73.5576	40.777	101.134
33	Gm7536	401.352	0.985073	0.257589	3.82421	0.000131192	0.0510087	208.186	275.408	325.294	703.211	360.197	535.817
34	Plin4	251.21	-1.54558	0.415744	-3.71763	0.000201102	0.0713912	619.672	293.596	209.585	204.98	92.881	86.5475
35	Rps27a-ps2	155.428	1.81131	0.49036	3.69384	0.000220896	0.0767497	44.9604	82.276	79.686	229.5	77.0233	419.123
36	Grp	81.7389	-1.0629	0.28865	-3.68231	0.000231128	0.0770268	89.9208	115.186	126.624	51.9807	53.2367	53.4844
37	Aldh1a1	1654.41	0.59216	0.163074	3.63123	0.000282075	0.0853017	1444.6	1284.37	1230.22	2485.27	1592.57	1889.46
38	Ccn4	245.593	-0.888698	0.244122	-3.64039	0.000272226	0.0853017	290.288	352.488	313.286	117.692	220.876	178.93
39	Olfr316	94.9475	-1.09488	0.304962	-3.59022	0.000330404	0.0963483	119.243	126.445	141.907	44.1346	81.5541	56.4017
40	Egr4	973.168	-0.607942	0.171378	-3.54738	0.00038909	0.111471	1172.88	1394.36	957.324	638.48	834.796	841.164
41	Col5a1	803.694	-0.609098	0.172713	-3.52666	0.00042084	0.118488	1135.74	816.698	960.599	754.21	616.186	538.734
42	A730060N03Rik	120.572	-0.854025	0.24257	-3.52074	0.00043034	0.119109	175.932	154.159	135.357	89.2499	92.881	75.8506
43	Tacr1	55.1417	-1.69961	0.488514	-3.47914	0.00050303	0.132492	86.9886	125.579	40.3888	34.3269	19.2558	24.3111
44	Asgr1	83.3606	2.00882	0.581748	3.45307	0.000554235	0.141417	37.1412	37.2407	25.1066	53.9422	65.6963	281.036
45	Gm11361	188.876	1.17987	0.342418	3.44568	0.000569614	0.143105	145.633	137.704	63.3122	288.346	174.435	323.824
46	Mid1	209.185	-1.03306	0.302662	-3.41325	0.000641932	0.15883	274.65	383.666	184.479	176.538	126.862	108.914
47	Obscn	250.129	-0.690439	0.20459	-3.37474	0.000738856	0.177434	361.638	259.819	305.645	177.519	174.435	221.717
48	G530011O06Rik	91.2768	-1.06028	0.314609	-3.37015	0.000751273	0.177801	156.384	96.9991	116.8	69.6345	61.1655	46.6773
49	Fam181a	58.241	1.06204	0.321964	3.29862	0.000971618	0.21735	41.0508	38.1068	33.8393	71.596	86.0848	78.768
50	Gipr	153.415	-0.699446	0.213139	-3.28164	0.00103206	0.224713	211.118	192.266	165.922	115.731	124.596	110.859
51	Glp2r	132.889	-0.844128	0.257716	-3.27542	0.00105507	0.226701	200.367	142.9	169.196	85.3268	83.8194	115.721
52	Cyp4f17	168.631	0.987333	0.305993	3.22666	0.00125246	0.252508	104.582	139.436	94.9683	322.673	172.17	177.957
53	Map3k6	236.033	-0.722454	0.223686	-3.22976	0.00123893	0.252508	327.429	316.979	236.875	140.25	191.425	203.241
54	Drd1	238.461	-1.29973	0.405894	-3.20213	0.00136413	0.256127	625.536	171.481	220.501	135.346	135.923	141.977
55	Gng4	2650.27	-0.637772	0.199118	-3.20298	0.00136014	0.256127	2928.29	4321.66	2428.79	1718.31	2393.38	2111.18
56	Gpr182	137.636	0.767654	0.239738	3.20205	0.00136455	0.256127	112.401	109.99	82.9608	186.346	148.383	185.737
57	Acot5	102.391	1.09092	0.342482	3.18533	0.0014459	0.268314	41.0508	64.9548	90.6019	168.692	138.189	110.859
58	Hmgcs2	394.588	0.845206	0.266275	3.17418	0.0015026	0.273641	314.723	340.363	191.028	441.346	396.443	683.628
59	Col18a1	255.883	0.727024	0.229659	3.16567	0.00154725	0.276351	178.864	200.061	199.761	354.057	224.274	378.281
60	Mfap4	109.447	0.77465	0.244843	3.16386	0.00155691	0.276351	79.1694	71.8833	91.6935	138.288	126.862	148.784
61	Clec18a	610.569	-0.686756	0.218504	-3.14299	0.00167233	0.290524	679.293	749.145	830.7	308.942	579.94	515.395
62	Fndc1	145.669	0.782834	0.248846	3.14586	0.00165601	0.290524	100.672	126.445	93.8767	223.615	156.312	173.095
63	Gm2004	79.7112	-1.27395	0.407592	-3.12556	0.00177466	0.301878	87.966	172.347	77.5029	42.173	62.2982	35.9804
64	Sik1	762.933	-0.60456	0.194172	-3.11353	0.00184864	0.307175	910.937	1156.19	693.159	637.499	661.494	518.313
65	Tm6sf2	183.113	-0.612752	0.197422	-3.10377	0.00191072	0.307175	216.983	239.9	207.402	162.807	132.525	139.059
66	Bst2	151.436	0.989995	0.319445	3.09911	0.00194103	0.307738	90.8982	101.329	112.434	184.384	126.862	292.706
67	Gm12411	113.573	-0.933327	0.305301	-3.05707	0.00223514	0.35033	175.932	155.891	115.709	90.2306	53.2367	90.4373
68	Pip5k1b	683.943	0.613387	0.200799	3.05474	0.00225258	0.35033	555.163	546.486	520.688	1118.08	679.617	683.628
69	Rnf39	253.13	-0.732343	0.240432	-3.04595	0.00231945	0.353645	304.949	413.112	229.234	174.577	207.283	189.627
70	Slc38a4	81.6626	1.93918	0.639086	3.03431	0.00241087	0.361188	24.435	39.8389	37.114	41.1922	56.6348	290.761
71	Gm42047	182.581	0.844879	0.280267	3.01456	0.00257356	0.368651	153.452	106.526	132.082	312.865	224.274	166.288
72	Lgr5	158.266	-1.18948	0.397697	-2.99092	0.00278137	0.378498	227.734	340.363	91.6935	97.096	97.4118	95.2995
73	Ddt	187.34	0.733069	0.245939	2.98069	0.002876	0.378995	130.972	164.552	126.624	237.346	176.7	287.843
74	Prdm1	55.0678	-1.05953	0.356073	-2.97559	0.00292427	0.378995	73.305	82.276	67.6786	27.4615	33.9809	45.7049
75	Kcna5	66.4193	-1.31389	0.443157	-2.96485	0.00302829	0.383349	144.655	88.3385	51.3047	38.2499	28.3174	47.6497
76	Lgr6	262.923	-1.13591	0.382726	-2.96794	0.00299806	0.383349	458.401	472.871	152.823	225.577	126.862	141.004
77	Acaa1b	47.6706	2.01868	0.683497	2.95346	0.00314234	0.385713	19.548	16.4552	20.7402	36.2884	23.7866	169.205
78	Ccdc102a	76.2097	0.878408	0.296853	2.95907	0.00308569	0.385713	51.8022	44.1692	65.4954	97.096	105.341	93.3546
79	Cdca8	56.8157	-1.05099	0.355876	-2.95324	0.0031446	0.385713	83.079	65.8208	80.7776	32.3653	48.7059	30.1458
80	Galm	77.1566	1.03197	0.349674	2.95123	0.00316507	0.385713	55.7118	49.3656	46.9384	141.231	99.6772	70.016
81	Gm28294	49.8035	-1.11927	0.383063	-2.9219	0.00347901	0.408083	77.2146	71.8833	55.6711	29.423	23.7866	40.8426
82	Gstt2	135.313	0.646024	0.221247	2.91992	0.00350119	0.408083	104.582	108.258	103.701	149.077	158.577	187.682
83	Slc35d3	53.2066	-1.67541	0.574048	-2.91858	0.00351629	0.408083	152.474	58.8923	31.6561	29.423	28.3174	18.4764
84	Cplx3	425.857	-0.78283	0.270662	-2.89228	0.00382458	0.424866	717.412	398.389	499.948	205.961	372.657	360.777
85	Krt80	151.992	-0.901824	0.313356	-2.87796	0.00400258	0.435748	219.915	182.739	191.028	58.8461	135.923	123.5
86	Gjb1	295.159	1.14599	0.3991	2.87144	0.00408602	0.435805	296.152	126.445	128.808	584.538	199.354	435.655
87	Lepr	143.743	0.840938	0.293348	2.86669	0.0041479	0.435805	94.8078	135.106	78.5945	237.346	155.179	161.426
88	Cfap206	121.231	0.699617	0.245913	2.84498	0.00444139	0.445668	103.604	88.3385	85.144	169.673	155.179	125.445
89	Fzd10	63.6032	0.944937	0.332203	2.84446	0.00444869	0.445668	43.0056	50.2317	37.114	95.1345	65.6963	90.4373
90	Gm20257	51.2585	1.1866	0.418298	2.83674	0.00455766	0.445668	34.209	30.3122	29.4729	59.8268	48.7059	105.024
91	St8sia2	121.788	-0.750156	0.264633	-2.8347	0.00458687	0.445855	172.022	154.159	132.082	113.769	83.8194	74.8782
92	AC132288.2	119.241	-0.658498	0.232854	-2.82795	0.00468477	0.450013	161.271	131.642	145.181	99.0575	91.7483	86.5475
93	Gm19439	167.135	-1.38651	0.491627	-2.82025	0.00479869	0.45759	418.327	165.418	141.907	162.807	45.3078	69.0435
94	Pla1a	78.3333	-0.802512	0.285187	-2.81399	0.00489312	0.461877	88.9434	95.267	114.617	51.9807	58.9001	60.2915
95	Cntnap3	185.901	-0.587661	0.210305	-2.79432	0.00520088	0.462886	254.124	229.507	185.57	147.115	161.975	137.115
96	Gck	35.3034	1.39402	0.497213	2.80367	0.00505252	0.462886	29.322	13.857	15.2823	69.6345	41.9097	41.8151
97	Gm15429	31.0636	-1.26589	0.45264	-2.79668	0.00516314	0.462886	39.096	43.3032	49.1215	13.7307	22.6539	18.4764
98	Pld5	207.756	0.667741	0.237698	2.8092	0.00496649	0.462886	196.457	127.311	158.28	307.961	223.141	233.387
99	4933427G23Rik	66.3602	0.992311	0.357948	2.77222	0.00556751	0.470256	52.7796	49.3656	30.5645	75.5191	112.137	77.7955
100	Asb18	71.1624	1.03884	0.374539	2.77366	0.00554288	0.470256	50.8248	48.4996	40.3888	138.288	83.8194	65.1537
101	Gm18194	55.7688	-1.1503	0.415614	-2.76771	0.00564519	0.470256	107.514	50.2317	73.1365	44.1346	29.4501	30.1458
102	Gm7729	48.9227	1.05321	0.378923	2.77948	0.00544457	0.470256	38.1186	32.0444	25.1066	76.4999	70.2271	51.5395
103	Stap2	122.956	-0.725291	0.262206	-2.76611	0.00567302	0.470256	158.339	152.427	148.456	68.6537	115.535	94.3271
104	Zfp979	32.869	1.27346	0.461207	2.76114	0.00576001	0.475056	20.5254	20.7855	16.3738	61.7884	33.9809	43.76
105	Agpat2	58.0375	1.45062	0.52842	2.74521	0.00604726	0.478741	36.1638	32.0444	25.1066	60.8076	38.5116	155.591
106	Creb3l1	105.7	0.821651	0.298281	2.75462	0.00587603	0.478741	68.418	91.8027	68.7701	176.538	111.004	117.666
107	Fst	148.745	-0.723341	0.262832	-2.75211	0.00592127	0.478741	171.045	229.507	155.006	92.1922	107.606	137.115
108	Gm7107	47.8469	1.09838	0.399236	2.75121	0.00593753	0.478741	30.2994	24.2498	37.114	83.3653	63.4309	48.6222
109	Ifit1bl2	33.7668	-1.34453	0.489665	-2.74582	0.00603607	0.478741	40.0734	62.3566	42.572	12.75	28.3174	16.5315
110	Gpr183	44.103	-1.08711	0.396626	-2.74089	0.00612735	0.479582	55.7118	50.2317	74.2281	24.5192	24.9193	35.008
111	Rarres2	148.727	1.14229	0.417759	2.73432	0.00625089	0.481496	92.853	83.1421	102.609	241.269	75.8906	296.595
112	Mgst1	776.683	3.03562	1.11573	2.72074	0.0065136	0.490171	218.938	178.409	109.159	673.787	154.047	3325.76
113	Alas2	146.214	0.609012	0.224926	2.70761	0.00677694	0.503034	137.813	100.463	109.159	172.615	188.027	169.205
114	Tuba1c	708.327	0.673863	0.249191	2.70421	0.0068468	0.50592	550.276	591.521	495.582	550.211	816.673	1245.7
115	2900089D17Rik	74.8654	-0.830047	0.307482	-2.69949	0.0069445	0.508181	112.401	96.1331	78.5945	49.0384	63.4309	49.5946
116	Gm40518	66.1848	-1.53964	0.570608	-2.69824	0.00697076	0.508181	79.1694	58.0263	158.28	9.80768	44.1751	47.6497
117	Gm10649	38.3327	1.09204	0.405739	2.69149	0.00711329	0.510824	27.3672	24.2498	21.8318	63.7499	44.1751	48.6222
118	H2-T23	543.461	-0.594132	0.220571	-2.69362	0.00706814	0.510824	668.542	601.048	690.976	349.153	604.859	346.19
119	Slc38a5	159.334	0.638429	0.23728	2.69061	0.00713214	0.510824	93.8304	144.633	135.357	209.884	191.425	180.875
120	Dsg2	65.7016	1.80709	0.673546	2.68295	0.00729766	0.511462	39.096	36.3747	12.0075	205.961	24.9193	75.8506
121	Cwh43	124.792	-0.670505	0.25099	-2.67144	0.00755263	0.512764	147.587	149.829	162.647	78.4614	90.6156	119.611
122	Gm20033	47.387	1.02937	0.385418	2.67078	0.00756743	0.512764	32.2542	32.9104	28.3813	67.673	45.3078	77.7955
123	Gm45380	54.3339	-1.06498	0.397972	-2.67601	0.00745034	0.512764	82.1016	69.2851	68.7701	30.4038	52.104	23.3387
124	Hcrtr1	78.0335	-0.752941	0.281014	-2.67937	0.00737605	0.512764	104.582	98.7312	90.6019	54.923	53.2367	66.1262
125	Zic5	236.213	0.798762	0.300219	2.6606	0.00780016	0.524184	170.068	174.945	172.471	459.98	235.601	204.213
126	Wnt2	113.14	0.691983	0.261068	2.65059	0.00803522	0.532939	86.9886	79.6778	92.7851	121.615	173.302	124.473
127	Adamts9	80.0544	1.36297	0.51671	2.63779	0.0083449	0.543518	54.7344	55.4281	24.015	188.307	112.137	45.7049
128	Fosb	628.801	-0.595652	0.226399	-2.63099	0.00851377	0.545215	708.615	952.67	608.015	357.98	611.655	533.872
129	Gnmt	249.564	2.91437	1.10629	2.63436	0.0084295	0.545215	70.3728	53.6959	51.3047	234.404	44.1751	1043.43
130	Cyp26b1	426.81	0.748559	0.285917	2.6181	0.00884214	0.555354	264.876	404.452	285.996	802.268	385.116	418.151
131	Pcolce	421.154	0.875635	0.33759	2.59378	0.00949262	0.574128	313.746	381.934	195.395	870.922	340.941	423.986
132	Plin2	223.298	0.632557	0.24434	2.58884	0.00962994	0.574368	187.661	187.07	150.639	249.115	208.416	356.887
133	Cyp7b1	420.717	0.587428	0.227288	2.58451	0.00975174	0.574895	340.135	341.229	327.477	700.268	428.159	387.033
134	Gsta3	233.903	2.60103	1.01406	2.56496	0.0103187	0.591241	71.3502	47.6335	79.686	173.596	78.156	952.995
135	Hba-a2	139.093	0.957766	0.377436	2.53756	0.0111628	0.603605	81.1242	125.579	76.4113	92.1922	242.397	216.855
136	Gm37056	107.613	0.691575	0.273521	2.52842	0.0114579	0.613465	62.5536	93.5349	90.6019	119.654	152.914	126.418
137	AC124502.5	106.336	-0.666992	0.265065	-2.51633	0.0118583	0.614845	130.972	146.365	113.525	75.5191	99.6772	71.9608
138	C4a	301.727	0.747998	0.297792	2.51181	0.0120112	0.614845	297.13	232.105	146.273	357.98	267.316	509.561
139	Gm20754	56.8385	0.986792	0.392272	2.51558	0.0118836	0.614845	35.1864	44.1692	34.9309	107.884	63.4309	55.4293
140	Iigp1	74.0921	0.957333	0.38127	2.5109	0.0120423	0.614845	59.6214	46.7674	44.7552	61.7884	90.6156	141.004
141	Pomc	43.8199	-1.35338	0.537278	-2.51896	0.0117702	0.614845	25.4124	96.9991	66.587	24.5192	19.2558	30.1458
142	Uox	160.242	3.75196	1.49479	2.51001	0.0120726	0.614845	18.5706	8.66064	39.2972	72.5768	11.327	811.018
143	Col8a1	161.034	1.28826	0.515395	2.49956	0.0124348	0.623662	109.469	101.329	69.8617	475.672	108.739	101.134
144	Slc4a11	86.7813	-0.906642	0.362785	-2.49912	0.0124503	0.623662	118.265	120.383	100.426	64.7307	83.8194	33.0631
145	BC067074	63.2764	1.42399	0.571934	2.48979	0.012782	0.626926	41.0508	25.1158	37.114	185.365	45.3078	45.7049
146	Slc27a2	176.572	0.788705	0.316845	2.48925	0.0128013	0.626926	174.955	109.99	103.701	214.788	150.648	305.347
147	Gm26819	53.5037	-0.815207	0.3287	-2.4801	0.0131347	0.629257	64.5084	73.6154	66.587	38.2499	36.2462	41.8151
148	Tmem37	35.5298	1.18738	0.478786	2.47998	0.0131391	0.629257	14.661	19.0534	31.6561	45.1153	38.5116	64.1813
149	Baz1a	116.905	-0.688276	0.277711	-2.47839	0.0131978	0.630177	179.842	123.847	128.808	84.346	108.739	75.8506
150	Lgals9	322.508	0.698074	0.283103	2.4658	0.0136708	0.64055	216.005	275.408	246.699	321.692	275.245	599.998
151	Stra6	350.497	0.70678	0.290364	2.43412	0.0149282	0.676265	288.333	312.649	197.578	632.595	383.984	287.843
152	Gm5425	30.8272	1.28991	0.533292	2.41878	0.0155728	0.688444	10.7514	19.0534	24.015	29.423	38.5116	63.2089
153	Arrdc2	445.84	-0.595308	0.247635	-2.40397	0.016218	0.690979	727.186	479.799	402.797	451.153	299.032	315.072
154	Bmf	170.058	0.595684	0.247158	2.41014	0.0159465	0.690979	143.678	135.972	126.624	262.846	193.691	157.536
155	Gm14121	89.8374	-0.67305	0.279502	-2.40804	0.0160386	0.690979	124.13	118.651	88.4188	74.5384	62.2982	70.9884
156	Th	118.769	-2.28264	0.949027	-2.40525	0.0161616	0.690979	169.09	382.8	39.2972	45.1153	16.9904	59.3191
157	Trpv4	123.873	1.3548	0.565109	2.39741	0.0165115	0.691553	67.4406	85.7403	55.6711	383.48	90.6156	60.2915
158	Slc2a9	56.7387	1.12614	0.472305	2.38434	0.0171098	0.700259	30.2994	26.848	50.2131	125.538	52.104	55.4293
159	Tbxa2r	31.4797	1.10498	0.469065	2.3557	0.0184877	0.734558	23.4576	24.2498	12.0075	44.1346	37.3789	47.6497
160	Cth	143.573	0.587944	0.252546	2.32807	0.0199085	0.751307	126.085	109.124	109.159	149.077	147.25	220.745
161	Esyt3	109.757	-0.722155	0.309945	-2.32994	0.0198092	0.751307	178.864	140.302	90.6019	91.2114	82.6867	74.8782
162	Il20rb	39.5865	1.12491	0.483845	2.32494	0.0200754	0.751307	21.5028	25.9819	27.2897	86.3076	38.5116	37.9253
163	Nsun7	329.081	0.675711	0.289417	2.33473	0.0195574	0.751307	253.147	239.9	267.439	622.788	322.818	268.395
164	Tgtp1	20.8311	1.53314	0.658767	2.32729	0.0199496	0.751307	11.7288	9.5267	10.9159	54.923	20.3885	17.504
165	Tcea1-ps1	216.233	0.710159	0.305883	2.32167	0.0202509	0.755016	142.7	146.365	203.036	204	400.974	200.323
166	Gm5854	223.685	-0.947393	0.409544	-2.31328	0.020707	0.765035	151.497	526.567	205.219	110.827	184.629	163.371
167	Pbx3	349.908	-0.83381	0.361017	-2.30961	0.0209095	0.76582	441.785	712.77	189.937	273.634	226.539	254.78
168	Ppargc1b	119.244	-0.782516	0.338677	-2.31051	0.0208602	0.76582	205.254	132.508	114.617	116.711	86.0848	60.2915
169	Fam205c	136.177	-0.774888	0.338607	-2.28846	0.0221108	0.778573	229.689	112.588	173.563	68.6537	104.208	128.363
170	Gm19817	30.5919	1.14585	0.501229	2.28608	0.0222493	0.778573	20.5254	13.857	22.9234	26.4807	45.3078	54.4569
171	Gm42944	36.1986	0.927245	0.405083	2.28903	0.0220777	0.778573	27.3672	22.5177	25.1066	52.9615	39.6443	49.5946
172	Slc25a13	75.7071	0.959143	0.418916	2.28958	0.0220454	0.778573	54.7344	48.4996	51.3047	146.134	47.5732	105.996
173	Tnnt1	110.72	1.06825	0.465476	2.29496	0.0217353	0.778573	89.9208	52.8299	72.0449	273.634	74.7579	101.134
174	Hspb11	186.054	0.603662	0.264608	2.28135	0.0225279	0.783587	145.633	111.722	186.662	264.807	172.17	235.331
175	Nr1h3	120.781	0.60696	0.26613	2.28069	0.0225669	0.783587	73.305	103.928	110.251	167.711	124.596	144.894
176	Aldh1a7	108.941	1.01449	0.447844	2.26528	0.0234958	0.80314	56.6892	86.6064	73.1365	70.6153	109.871	256.725
177	Gpr6	50.7903	-1.7975	0.799837	-2.24733	0.024619	0.818795	192.548	19.0534	25.1066	37.2692	18.1231	12.6418
178	Gm17750	33.69	0.95949	0.429678	2.23304	0.0255461	0.834336	18.5706	25.9819	24.015	50.0192	47.5732	35.9804
179	Inmt	193.373	2.31004	1.03447	2.23306	0.025545	0.834336	64.5084	65.8208	64.4038	164.769	44.1751	756.561
180	Postn	127.718	0.897297	0.4031	2.22599	0.0260148	0.837995	86.0112	107.392	74.2281	284.423	105.341	108.914
181	Spink8	56.5749	1.58983	0.716236	2.2197	0.0264391	0.844912	17.5932	26.848	40.3888	195.173	21.5212	37.9253
182	Gm43442	32.0693	1.16193	0.524327	2.21603	0.0266891	0.850348	24.435	21.6516	13.0991	50.0192	58.9001	24.3111
183	Pcdhgb8	93.6796	0.745915	0.336654	2.21567	0.0267142	0.850348	68.418	68.419	73.1365	71.596	126.862	153.646
184	Cdca7	106.772	-0.842584	0.383055	-2.19964	0.0278321	0.857898	204.277	136.838	69.8617	73.5576	86.0848	70.016
185	Hhex	81.1209	0.626054	0.284775	2.19842	0.0279195	0.857898	50.8248	67.553	73.1365	102.981	94.0137	98.2168
186	Rpl29-ps2	27.0882	1.05417	0.479288	2.19945	0.0278462	0.857898	20.5254	13.857	18.557	29.423	37.3789	42.7875
187	4632428C04Rik	31.1767	1.09932	0.503616	2.18285	0.0290467	0.859724	21.5028	26.848	10.9159	53.9422	33.9809	39.8702
188	Aif1l	243.197	0.603147	0.276052	2.1849	0.0288961	0.859724	213.073	168.016	198.669	422.711	210.681	246.028
189	Cdiptos	78.4357	-0.927547	0.425034	-2.18229	0.0290883	0.859724	130.972	75.3475	102.609	73.5576	24.9193	63.2089
190	Dcn	559.455	0.624111	0.28503	2.18964	0.0285506	0.859724	432.011	540.424	348.217	1041.58	492.722	501.781
191	Gm21092	73.9673	-0.649233	0.295901	-2.19409	0.0282292	0.859724	85.0338	103.062	82.9608	63.7499	48.7059	60.2915
192	Paqr6	152.761	0.620701	0.28349	2.1895	0.0285603	0.859724	129.994	109.99	121.166	228.519	207.283	119.611
193	Ppp1r3b	73.132	0.924686	0.422478	2.18872	0.0286172	0.859724	66.4632	38.1068	46.9384	142.211	90.6156	54.4569
194	Trh	48.6938	-1.40889	0.644605	-2.18566	0.0288406	0.859724	25.4124	147.231	39.2972	25.5	36.2462	18.4764
195	Cdhr1	603.041	-2.70484	1.24224	-2.17739	0.0294516	0.860366	536.593	2530.64	69.8617	264.807	113.27	103.079
196	Gm44423	45.8891	-0.815325	0.374407	-2.17764	0.0294328	0.860366	64.5084	64.0887	46.9384	39.2307	29.4501	31.1182
197	Rilp	59.9683	0.904181	0.415507	2.17609	0.0295485	0.861655	36.1638	33.7765	55.6711	109.846	74.7579	49.5946
198	Col24a1	252.928	-0.731711	0.336376	-2.17527	0.0296096	0.861898	468.175	253.757	224.867	116.711	246.928	207.131
199	BC049715	21.7392	1.18166	0.54407	2.17189	0.029864	0.864679	11.7288	12.991	15.2823	23.5384	26.052	40.8426
200	Nudt7	285.434	1.72576	0.795533	2.16932	0.0300586	0.868773	163.226	109.99	124.441	224.596	152.914	937.436
201	Tmem79	39.775	1.00123	0.462672	2.16402	0.0304625	0.869865	24.435	17.3213	38.2056	66.6922	38.5116	53.4844
202	Gm38642	55.9064	-0.881111	0.409177	-2.15337	0.0312893	0.872243	102.627	50.2317	64.4038	31.3846	49.8386	36.9529
203	Gm44677	140.526	0.591134	0.274664	2.15221	0.0313809	0.872243	112.401	92.6688	132.082	196.154	121.198	188.654
204	Scnn1a	104.843	1.25338	0.580977	2.15737	0.0309771	0.872243	99.6948	37.2407	49.1215	304.038	61.1655	77.7955
205	Cfap52	41.7687	1.65538	0.769769	2.15049	0.0315165	0.873028	27.3672	19.9195	13.0991	150.057	15.8577	24.3111
206	Egr1	13504	-0.655264	0.307225	-2.13284	0.0329376	0.889042	15302.2	20152.4	14102.2	6691.78	12232	12543.6
207	4930412C18Rik	86.1969	0.589403	0.281822	2.0914	0.0364919	0.901697	65.4858	74.4815	66.587	122.596	84.9521	103.079
208	C8g	245.923	0.898017	0.430666	2.08518	0.0370527	0.901697	160.294	182.739	172.471	206.942	140.454	612.64
209	Cldn1	68.5018	1.3367	0.63661	2.09971	0.0357545	0.901697	38.1186	46.7674	31.6561	216.75	47.5732	30.1458
210	Dpm3	187.875	0.793108	0.379531	2.0897	0.0366445	0.901697	114.356	180.141	117.892	157.904	156.312	400.647
211	Gm15688	30.4205	1.04485	0.49753	2.10007	0.0357224	0.901697	16.6158	19.0534	24.015	25.5	41.9097	55.4293
212	Gm5526	31.3473	-1.16921	0.561534	-2.08217	0.0373268	0.901697	61.5762	29.4462	39.2972	10.7884	15.8577	31.1182
213	Gm9905	41.2299	0.980504	0.462887	2.11824	0.0341552	0.901697	36.1638	29.4462	17.4654	42.173	45.3078	76.8231
214	Gstm2	92.6651	0.830632	0.398238	2.08577	0.0369996	0.901697	80.1468	76.2136	43.6636	114.75	69.0944	172.123
215	Icam1	84.6975	0.654775	0.313653	2.08758	0.0368358	0.901697	62.5536	64.0887	70.9533	138.288	90.6156	81.6853
216	Ovol2	325.245	-0.685161	0.324333	-2.11252	0.0346418	0.901697	420.282	402.72	379.873	112.788	308.093	327.714
217	Rnf182	365.194	0.760612	0.363086	2.09485	0.0361841	0.901697	256.079	295.328	261.982	818.941	300.164	258.67
218	Skap1	30.88	0.934651	0.445605	2.09749	0.0359505	0.901697	20.5254	18.1873	25.1066	34.3269	38.5116	48.6222
219	Smagp	72.696	0.859359	0.40802	2.10617	0.03519	0.901697	44.9604	64.0887	45.8468	61.7884	73.6252	145.867
220	Tnc	183.121	0.648206	0.308753	2.09943	0.0357788	0.901697	112.401	188.802	126.624	305.019	152.914	212.965
221	Tnfaip8l3	320.297	0.609133	0.291092	2.09258	0.0363865	0.901697	233.599	245.096	282.722	597.288	282.041	281.036
222	Trpm6	38.4473	1.00487	0.476699	2.10798	0.0350328	0.901697	18.5706	37.2407	20.7402	63.7499	33.9809	56.4017
223	Zfp119b	105.648	0.632823	0.304292	2.07966	0.0375571	0.905811	80.1468	91.8027	76.4113	170.654	123.464	91.4097
224	Gcnt1	126.262	-0.635714	0.306337	-2.07521	0.0379668	0.907648	157.361	197.462	105.884	123.577	83.8194	89.4648
225	Gm43398	119.5	1.10916	0.537977	2.06173	0.0392335	0.909206	71.3502	67.553	88.4188	344.249	72.4925	72.9333
226	Gm6710	69.6147	0.979856	0.478278	2.04872	0.0404896	0.909206	64.5084	38.9729	37.114	158.884	65.6963	52.512
227	Rps25-ps1	85.9576	-1.02848	0.497555	-2.06708	0.0387269	0.909206	167.135	51.0977	127.716	28.4423	84.9521	56.4017
228	Serpina3n	423.175	0.69642	0.339919	2.04878	0.0404833	0.909206	332.316	342.095	294.729	878.768	266.183	424.958
229	Slc23a3	62.6103	-0.736849	0.358274	-2.05666	0.0397185	0.909206	71.3502	95.267	67.6786	35.3076	62.2982	43.76
230	Ccdc190	151.715	0.612323	0.299751	2.04277	0.0410752	0.910816	115.333	111.722	133.174	258.923	167.639	123.5
231	Gm21093	41.9908	-1.06868	0.522684	-2.0446	0.0408939	0.910816	39.096	81.41	50.2131	44.1346	14.725	22.3662
232	Mboat1	88.1737	1.04337	0.510702	2.04301	0.0410517	0.910816	87.966	38.1068	46.9384	216.75	63.4309	75.8506
233	0610005C13Rik	48.1783	0.856671	0.422633	2.02699	0.0426639	0.913968	32.2542	34.6425	36.0225	40.2115	55.5021	90.4373
234	Gm10687	43.5937	1.14247	0.564034	2.02554	0.0428118	0.913968	35.1864	18.1873	28.3813	109.846	33.9809	35.9804
235	Gm13629	43.7616	0.76645	0.379422	2.02005	0.0433785	0.913968	32.2542	25.9819	39.2972	52.9615	49.8386	62.2364
236	Gm43674	99.4352	0.697533	0.34408	2.02724	0.0426378	0.913968	49.8474	74.4815	103.701	116.711	96.2791	155.591
237	Spns3	24.7507	-1.11659	0.551185	-2.02581	0.0427845	0.913968	50.8248	22.5177	28.3813	14.7115	13.5923	18.4764
238	Trim21	94.3036	0.608043	0.299609	2.02946	0.0424118	0.913968	63.531	93.5349	66.587	123.577	129.127	89.4648
239	Tuft1	65.8608	0.870539	0.427991	2.03401	0.0419504	0.913968	34.209	64.9548	40.3888	128.481	60.0328	67.0986
240	Zfp185	106.816	1.22282	0.603149	2.0274	0.0426216	0.913968	86.0112	57.1602	49.1215	333.461	57.7675	57.3742
241	Sp8	146.664	-0.888249	0.440518	-2.01638	0.0437607	0.914996	175.932	297.06	98.2431	165.75	69.0944	73.9057
242	Ttc39a	89.0138	0.62686	0.311457	2.01267	0.0441494	0.91681	86.9886	59.7584	63.3122	137.307	96.2791	90.4373
243	Mndal	48.7968	1.03841	0.5165	2.01047	0.0443815	0.917967	24.435	31.1783	40.3888	108.865	57.7675	30.1458
244	Hs3st5	173.086	-0.659229	0.32828	-2.00813	0.0446296	0.919043	157.361	288.399	189.937	89.2499	126.862	186.709
245	Tagap	77.2843	0.751011	0.375274	2.00123	0.0453673	0.922276	62.5536	63.2226	46.9384	62.7691	87.2175	141.004
246	Psmb8	64.2018	0.631582	0.316368	1.99636	0.0458952	0.923483	52.7796	54.562	43.6636	71.596	70.2271	92.3822
247	Gm2164	34.7802	1.13923	0.571849	1.99218	0.0463509	0.928723	34.209	10.3928	20.7402	72.5768	39.6443	31.1182
248	Rpl35a-ps2	71.7963	0.591115	0.297142	1.98933	0.0466644	0.933217	50.8248	58.8923	62.2206	74.5384	86.0848	98.2168
249	1700022N22Rik	29.4544	0.942523	0.474518	1.98628	0.0470026	0.934467	26.3898	20.7855	13.0991	37.2692	44.1751	35.008
250	Abca4	271.003	1.79911	0.905066	1.98783	0.0468309	0.934467	130.972	110.856	121.166	978.806	139.322	144.894
251	Tnfrsf23	70.7743	-0.76572	0.385301	-1.98733	0.0468858	0.934467	73.305	84.0082	110.251	32.3653	49.8386	74.8782
252	Iqgap2	1551.89	0.738059	0.372233	1.98278	0.0473915	0.934864	1169.95	1154.46	1165.82	2990.36	1518.94	1311.83
253	Npffr1	51.5485	1.42477	0.71853	1.98289	0.0473797	0.934864	24.435	31.1783	28.3813	177.519	21.5212	26.256
254	Slc44a5	382.593	0.676274	0.340925	1.98364	0.0472955	0.934864	306.904	283.203	293.638	794.422	370.391	247.001
255	Itga8	357.569	0.62152	0.31386	1.98024	0.0476763	0.937522	259.989	219.114	366.774	673.787	312.624	313.127
256	Efs	332.917	0.601304	0.304506	1.97469	0.0483036	0.938458	298.107	272.81	222.684	631.614	299.032	273.257
257	Gm42456	41.3541	-0.810908	0.410865	-1.97366	0.0484203	0.938458	63.531	38.9729	55.6711	24.5192	29.4501	35.9804
258	Gm12941	36.7955	-0.818317	0.415253	-1.97064	0.0487646	0.939095	52.7796	47.6335	40.3888	32.3653	27.1847	20.4213
259	Nutf2-ps1	170.053	-0.593295	0.301069	-1.97063	0.0487662	0.939095	143.678	291.863	177.929	140.25	111.004	155.591
260	Gm17705	40.9801	0.779167	0.396803	1.96361	0.0495749	0.94861	36.1638	30.3122	24.015	60.8076	43.0424	51.5395
261	Lst1	46.1808	0.847122	0.432144	1.96028	0.0499633	0.94861	21.5028	38.1068	39.2972	40.2115	74.7579	63.2089
262	Myzap	48.813	-0.76427	0.38945	-1.96243	0.0497119	0.94861	80.1468	56.2941	48.0299	41.1922	28.3174	38.8978
263	Spaar	34.6836	0.856409	0.436718	1.96101	0.0498775	0.94861	23.4576	23.3837	27.2897	57.8653	43.0424	33.0631

## Sheet: overlapping
Row.names
Hif3a
Per2
Arc
Ccn2
Per1
Ccn1
Syt6
Xdh
Palld
Tsc22d3
Foxp2
Tnfsf10
Ptgr1
Gm7536
Plin4
G530011O06Rik
Fam181a
Map3k6
Gng4
Tm6sf2
Gm42047
Ccdc102a
Slc35d3
Krt80
Lepr
Fzd10
Gm19439
Pla1a
Gck
Gm15429
Zfp979
Gpr183
Gm40518
Gm20033
Hba-a2
Gm20754
Tmem37
Tbxa2r
Tgtp1
Ppargc1b
Gm19817
Pcdhgb8
Cdiptos
BC049715
Gm44677
Gm15688
Gm5526
Trpm6
Gm43398
Rps25-ps1
Serpina3n
Gm13629
Gm43674
Tagap
Gm2164
Lst1
Spaar
